# Supplementary material for: Next-Generation Sequencing and Proteomics of Cerebrospinal Fluid From COVID-19 Patients With Neurological Manifestations
Source: Front Immunol. 2021 Dec 9;12:782731. doi: 10.3389/fimmu.2021.782731 (PMC8695435; doi:10.3389/fimmu.2021.782731)
Supplement: Supplementary file 4 [file Table_1.xlsx]

## Sheet: Basic information
Name	Age	Gender
Huang	66	Male
Shen	58	Male
Tao	31	Male
Zhang	62	Male
Yu	67	Male
Zhou	80	Female
Hua	65	Male
Jin	90	Female

## Sheet: Blood routine
	Normal range	3.7-10	85-320
	Unit	10*9/L	10*12/L
Name	Date	WBC	Platelet
Huang	20200223	5.11	114
	20200226	3.42	97
	20200229	4.68	133
	20200303	3.76	168
Shen	20200306	5.08	31
	20200309	1.83	45
	20200311	4.34	56
Tao	20200125	7.26	247
	20200131	8.33	149
	20200206	8.65	281
	20200212	15.66	367
	20200215	16.08	298
	20200220	12.29	411
	20200223	14.86	414
	20200224	19.59	434
	20200226	15.52	417
	20200228	15.5	383
	20200301	16.68	520
	20200303	9.93	353
	20200305	15.71	424
	20200308	9.38	375
	20200311	9.75	384
	20200316	5.83	387
Zhang	20200127	3.36	134
	20200130	2.04	109
	20200201	4.69	130
	20200204	9.47	156
	20200209	7.96	202
	20200211	7.37	182
	20200212	10.92	143
	20200214	10.65	90
	20200216	5.65	69
	20200220	10.49	74
	20200221	8.13	81
	20200223	11.98	68
	20200225	6.87	68
	20200226	6.44	66
	20200227	6.89	80
	20200229	4.91	93
	20200301	6	115
	20200302	5.29	116
	20200303	7.73	191
	20200304	9.53	169
	20200304	6.7	149
	20200307	7.44	169
	20200308	7.32	168
	20200310	9.27	133
	20200312	10.12	150
	20200313	8.13	197
Yu	20200211	16.53	78
	2020212	17.12	61
	20200213	13.33	54
	20200214	13.5	90
	20200215	20.23	109
	20200216	19.8	115
	20200218	18.62	139
	20200221	12.55	86
	20200223	15.35	163
	20200225	16.4	259
	20200228	12.32	197
	20200302	11.29	217
	20200303	9.44	192
	20200305	12.6	307
	20200307	19.64	286
	20200310	19.05	309
	20200310	24.89	379
	20200312	24.78	372
	20200314	21.58	387
	20200316	24.62	402
Zhou	20200207	8.92	202
	20200207	7.05	213
	20200210	8.28	310
	20200215	11.39	353
	20200217	9.37	324
	20200217	11.43	289
	20200221	10.14	299
	20200224	10.61	351
	20200227	9.51	407
	20200229	15.91	496
	20200301	9.33	401
	20200302	9.78	363
	20200304	7.43	354
	20200304	11.43	372
	20200306	12.18	392
	20200307	10.46	353
	20200308	9.77	337
	20200309	9.04	312
	20200310	8.93	340
	20200312	9.82	299
	20200313	7.96	303
Hua	20200125	5.27	145
	20200130	2.33	113
	20200204	5.91	86
	20200211	7.69	91
	20200215	7.47	157
	20200219	9.52	197
	20200222	19.69	135
	20200223	13.51	107
	20200225	10.95	67
	20200229	24.29	26
	20200302	26.4	30
	20200304	19.04	54
	20200307	13.04	43
	20200310	20.29	49
	20200312	9.15	44
Jin	20200207	7.02	334
	20200207	8.59	327
	20200210	8.71	366
	20200213	11.56	345
	20200218	14.48	359
	20200220	13.3	370
	20200223	19.95	371
	20200225	13.48	229
	20200228	13.28	173
	20200302	11.92	153
	20200304	8.66	147
	20200304	9.32	122
	20200307	9.47	118
	20200307	8.73	95
	20200309	6.43	96
	20200309	3.64	107
	20200311	3.34	112
	20200312	3.7	122
	20200312	3.89	132

## Sheet: Blood Biochemistry
	Normal range	8-40	<=10	2.9-8.2	57-111
	Unit	U/L	mg/L	mmol/L	umol/L
Name	Date	Aspartate Aminotransferase	CRP	Urea Nitrogen	Creatinine
Huang	20200223	11.6		8	115
	20200226			7.2	83.3
	20200229	13.9		8.5	80.2
	20200303	11.9		7.6	65.8
Shen	20200306	62.7	16.1
	20200306	77.7	16.5	9.5	190.6
	20200311			7.2	189.5
Tao	20200125	23.9	15.16	4.4	43
	20200131	34.8	75.2	7	57.9
	20200206	16.2	78.3	5.6	34.6
	20200212		68.7	3.6	44.6
	20200215	24.9	90.7	3.8	51.1
	20200220	19.1	82.9	3	29.6
	20200223	13.6		3.9	33.3
	20200228	11.3		2.8	30.2
	20200301	11.1	43.3	3.4	25.8
	20200305	6.3	20.9	3.6	31
	20200308		27.1	4.1	29.4
	20200311	10.6	17.9	3.3	33.1
	20200316			2.5	35.3
Zhang	20200127	58	5.6	4.2	87
	20200130	32.1		2.9	82.1
	20200201	25.7	29	5.1	72.4
	20200204	20.8	73.8	7.5	74.6
	20200211	33.5	11	5.5	54
	20200214	25.3		9.2	59.8
	20200216	19.4	70.4	9.2	51.8
	20200220	42.2		7.4	91
	20200221			6.9	55.3
	20200223	68		6.5	62.5
	20200225		55.8	14	115.8
	20200226	44.4		12.5	72.5
	20200227			8.4	78.2
	20200227			9.7	58.3
	20200229	33.7	86.1	9.1	60.1
	20200301			7.7	55.9
	20200302	35	46.1	5.5	49.5
	20200303			6.5	46.8
	20200304	49.6		7.4	52.8
	20200304		63.1	7.6	56.4
	20200307		48.9	7.2	56.4
	20200308			8.3	60
	20200310	52.9	38	5.4	60
	20200312	56.6		5.3	74.7
Yu	20200211	66.7		11.2	107.3
	20200212	61.3	85	12.9	119.1
	20200214	38.6		9.1	183.3
	20200215	33.1		21.1	137.8
	20200216	28.3	13.4	9.2	135
	20200218	36.4	60.2	18.4	143.6
	20200221			18.1	130.6
	20200223	28.8		16.9	102
	20200225	28.9	75.3	17.1	119
	20200228	30.1	70.5	10.8	78.2
	20200303	19.5	85.2	9.4	76.6
	20200305	14.4	73.4	10.4	73.6
	20200307	23.3		10.3	92.7
	20200310
	20200312	21.2	61.9	11.2	85.1
	20200314	27.2		11.5	68.3
	20200316	90.9		16.8	76.8
Zhou	20200207	33.9		3.7	53.5
	20200207	61.6	84.2	2.3	63.6
	20200208
	20200210		66.6
	20200215	45.4	83.5	9.1	47.9
	20200217	27.8	81.6	8.6	53.5
	20200219	29.8	100.73	6.4	46
	20200221	34		10.8	70.1
	20200221
	20200224	29		7.4	47
	20200227		77	6.7	65.7
	20200229		83.1	7.3	55.8
	20200301		80.8	4.3	52.8
	20200301		78.9	3.5	48.6
	20200302	43.5	74.2	3.2	41.5
	20200304			3.2	44.4
	20200304
	20200306	54.1	77	4	69.1
	20200309			5.1	46.3
	20200312	52.3	58.9	4.3	47.2
Hua	20200125	6.3	70.4	5.6	46.1
	20200125	14.5
	20200130	25.1	40.3	2.9	43.1
	20200204	14.7
	20200211	21.1	61.3
	20200215	23.5		9.1	39.5
	20200219	17.3	65.9	7	60.8
	20200222	7.1	78.2	12.5	93.6
	20200223	10.7		13.9	131
	20200225	26.5		20.8	180.3
	20200228	15	61.5	20.2	92.8
	20200302	29.5	52.1	21.4	87.2
	20200304	59.9	31.5	21.6	103.7
	20200307	14.9	50.3	20.4	109.1
	20200310	26.4	89	31.6	187.2
	20200312	15.7		34.7	208.7
Jin	20200207	24	82	6.5	83.4
	20200207
	20200210	29.7	63.9	4.9	56.6
	20200213	33.2	101.05	4.3	58
	20200218	59.9	40.2	5.8	56.5
	20200220	49.7	46	5.6	56.2
	20200223	22.6	53	11.9	70.2
	20200225	15.6	23.2	21.6	118
	20200228	16.2	66.3	16.1	67
	20200302	28.8	84.8	17.4	84
	20200304	19.1	77.7	14.6	90
	20200307	26.8		11.6	91.1
	20200307	33.8	83	14.6	102.8
	20200309	31.4		15.7	90.9
	20200311	57.1	82.9	17.9	90.9
	20200312	112.8		18.5	114.1

## Sheet: Coagulation
	Normal range	<=0.55	2-4
	Unit	mg/L	g/L
Name	Date	D-dimer	FIB
Huang	20200223	0.28	3.95
	20200229	0.29	5.057
Shen	20200306	0.91	1.694
	20200311	1.22	1.181
Tao	20200125	7.69	2.66
	20200206	3.46	1.514
	20200212	5.91	3.87
	20200215	4.68	4.56
	20200220	4.31	4.316
	20200301	3.62	3.5
	20200305	4.74	2.254
	20200311	2.63	2.158
	20200316	1.64	2.904
Zhang	20200127	0.35	1.89
	20200201	0.57	3.52
	20200204		5.297
	20200209	7.95
	20200211	16.22	2.381
	20200216	28.13	3.85
	20200223	99.35	3.308
	20200227	8.85	2.632
	20200229	4.26	3.708
	20200301	5.73	3.708
	20200302	5.59	3.242
	20200303	4.08	2.254
	20200304	5.58	3.667
	20200304	5.25	3.159
	20200307	4.7	3.605
	20200310	3.25	2.819
	20200312	4.37	2.317
Yu	20200211	207.7	1.36
	20200212	158	1.24
	20200214	35.2	0.497
	20200215	45.95	1.013
	20200216	30.4	1.663
	20200218	13.16	3.749
	20200221	7.67	1.632
	20200223	12.21	4.503
	20200225	17.22	4.882
	20200228	6.84	6.84
	20200303	10.45	3.373
	20200305		4.347
	20200307	17.05	4.316
	20200310	12.62
	20200314		4.009
Zhou	20200207	0.36	4.199
	20200207	1.15	4.54
	20200208	13.83	4.63
	20200215	8.14	5.005
	20200217	4.06	5.775
	20200219	3.7	5.727
	20200221	4	5.331
	20200224	4.33	5.013
	20200227	4.15	5.691
	20200229	6.98	4.122
	20200304	6.15	3.329
	20200304	18.99	4.164
	20200309	3.64	3.329
Hua	20200125	1.7	3.529
	20200211	1.53	3.522
	20200219	2.02	4.392
	20200222	1.27	3.95
	20200223	2.8	3.394
	20200225	2.92	4.484
	20200229	1.76	4.421
	20200302		4.141
	20200304		3.668
	20200307	3.76	3.264
	20200312	4.1	3.308
Jin	20200207	0.74	4.26
	20200207	1.02	4.305
	20200213	1.88	5.903
	20200218	6.38	5.12
	20200220	2.72	4.464
	20200223	4.61	4.222
	20200225	2.86	5.005
	20200228	4.75	4.887
	20200302		4.292
	20200307	6.22	4.852
	20200312	8.81	5.497
