# Supplementary material for: Next-Generation Sequencing and Proteomics of Cerebrospinal Fluid From COVID-19 Patients With Neurological Manifestations
Source: Front Immunol. 2021 Dec 9;12:782731. doi: 10.3389/fimmu.2021.782731 (PMC8695435; doi:10.3389/fimmu.2021.782731)
Supplement: Supplementary file 5 [file Table_2.xlsx]

## Sheet: Contol
	Normal range	3.5-9.5	1.1-3.2	20-50	0.02-0.52	0.4-8.0	<0.06	0-1	0.1-0.6	3-10	1.8-6.3	40-75	3.8-5.1	115-150	35-45	85-320	<8.00
	Unit	G/L	G/L	%	G/L	%	G/L	%	G/L	%	G/L	%	G/L	g/L	％	10*12/L	mg/L
	Date	White Blood Cell Count	Lymphocyte Count	Lymphocyte Ratio	Eosinophil Count	Eosinophil Ratio	Basophil Count	Basophil Ratio	Monocyte Count	Monocyte Ratio	Neutrophil Count	Neutrophil Ratio	Red Blood Cell Count	Hemoglobin	Hematocrit	Platelet	C-reactive Protein
Patient 1	20200221	8.23	1.05	12.8	0.11	1.4	0.02	0.3	0.74	9	6.31	76.5	3.89	122	36.7	150
	20200224	13.96	1.19	8.5	0.2	1.4	0.05	0.3	0.64	4.6	11.88	85.2	3.84	121	36.4	187
	20200228	10.56	1.7	15.7	0.43	4.1	0.07	0.7	0.82	7.8	7.6	71.7	3.41	106	32.6	255
	20200302	8.27	0.97	11.8	0.05	0.6	0.02	0.3	0.51	6.2	6.72	81.1	3.14	99	29.9	352
Patient 2	20200223	15.8	1.6	10.1	0	0	0.03	0.2	1.11	7	13.06	82.7	2.98	93	27.6	185
	20200225	20.68	1.2	5.8	0.01	0	0.04	0.2	1.31	6.3	18.12	87.7	3.24	99	29.6	197	206
	20200228	16.43	3.47	21.1	0.3	1.8	0.08	0.5	0.12	0.7	12.46	75.9	2.36	72	21.6	316	72.7
	20200231	21.52	2.45	11.4	0.4	1.87	0.06	0.27	1.96	9.11	16.65	77.38	2.17	67	19.9	628	130
	20200303	26.99	3.18	11.8	0.15	0.6	0.15	0.5	1.65	6.1	21.86	81	2.09	63	19.5	884	68.8
	20200306																106
	20200309	10	2	20.1	0.19	1.9	0.09	0.9	0.78	7.8	6.9	69.3	2.32	73	22.1	468
Patient 3	20200223	10.36	0.74	7.1	0.07	0.7	0.02	0.2	1.13	10.9	8.4	81.1	2.63	81	24.5	194	119
	20200226	14.04	0.74	5.3	0.02	0.1	0.03	0.2	1.48	10.5	11.77	83.9	2.72	83	25.4	393
	20200230	19.83	0.89	4.5	0.16	0.83	0.02	0.08	0.97	4.87	17.79	89.72	2.72	86	25.8	390	116
	20200304	12.39	2.15	17.4	0.14	1.1	0.02	0.2	0.75	0.75	9.33	75.2	3.26	106	32.5	679	80
	20200305	14.94	1	6.4	0.12	0.8	0.04	0.3	2.42	16.2	11.4	76.3	3.14	102	31	547	84
