# Supplementary material for: Next-Generation Sequencing and Proteomics of Cerebrospinal Fluid From COVID-19 Patients With Neurological Manifestations
Source: Front Immunol. 2021 Dec 9;12:782731. doi: 10.3389/fimmu.2021.782731 (PMC8695435; doi:10.3389/fimmu.2021.782731)
Supplement: Supplementary file 6 [file Table_3.xlsx]

## Sheet: WHNGS0025_fastq_list
Project ID	Project Name	Platform ID	Library Name	Sublibrary	Read1_File	Read2_File
WHNGS0025	Wuhan Ruixing Biological high-throughput sequencing	NL211958	20211028-3	Blood-1	Blood-1_S3_L001_R1_001.fastq.gz	Blood-1_S3_L001_R2_001.fastq.gz
WHNGS0025	Wuhan Ruixing Biological high-throughput sequencing	NL211958	20211028-3	Brain-8	Brain-8_S15_L001_R1_001.fastq.gz	Brain-8_S15_L001_R2_001.fastq.gz
WHNGS0025	Wuhan Ruixing Biological high-throughput sequencing	NL211958	20211028-3	Blood-6	Blood-6_S21_L001_R1_001.fastq.gz	Blood-6_S21_L001_R2_001.fastq.gz
WHNGS0025	Wuhan Ruixing Biological high-throughput sequencing	NL211958	20211028-3	Blood-2	Blood-2_S23_L001_R1_001.fastq.gz	Blood-2_S23_L001_R2_001.fastq.gz
WHNGS0025	Wuhan Ruixing Biological high-throughput sequencing	NL211958	20211028-3	Blood-7	Blood-7_S24_L001_R1_001.fastq.gz	Blood-7_S24_L001_R2_001.fastq.gz
WHNGS0025	Wuhan Ruixing Biological high-throughput sequencing	NL211958	20211028-3	Brain-4	Brain-4_S31_L001_R1_001.fastq.gz	Brain-4_S31_L001_R2_001.fastq.gz
WHNGS0025	Wuhan Ruixing Biological high-throughput sequencing	NL211958	20211028-3	Brain-2	Brain-2_S33_L001_R1_001.fastq.gz	Brain-2_S33_L001_R2_001.fastq.gz
WHNGS0025	Wuhan Ruixing Biological high-throughput sequencing	NL211958	20211028-3	Blood-8	Blood-8_S52_L001_R1_001.fastq.gz	Blood-8_S52_L001_R2_001.fastq.gz
WHNGS0025	Wuhan Ruixing Biological high-throughput sequencing	NL211958	20211028-3	Brain-1	Brain-1_S63_L001_R1_001.fastq.gz	Brain-1_S63_L001_R2_001.fastq.gz
WHNGS0025	Wuhan Ruixing Biological high-throughput sequencing	NL211958	20211028-3	Brain-6	Brain-6_S64_L001_R1_001.fastq.gz	Brain-6_S64_L001_R2_001.fastq.gz
WHNGS0025	Wuhan Ruixing Biological high-throughput sequencing	NL211958	20211028-3	Blood-5	Blood-5_S69_L001_R1_001.fastq.gz	Blood-5_S69_L001_R2_001.fastq.gz
WHNGS0025	Wuhan Ruixing Biological high-throughput sequencing	NL211958	20211028-3	Brain-7	Brain-7_S79_L001_R1_001.fastq.gz	Brain-7_S79_L001_R2_001.fastq.gz
WHNGS0025	Wuhan Ruixing Biological high-throughput sequencing	NL211958	20211028-3	Blood-4	Blood-4_S81_L001_R1_001.fastq.gz	Blood-4_S81_L001_R2_001.fastq.gz
WHNGS0025	Wuhan Ruixing Biological high-throughput sequencing	NL211958	20211028-3	Brain-3	Brain-3_S85_L001_R1_001.fastq.gz	Brain-3_S85_L001_R2_001.fastq.gz
WHNGS0025	Wuhan Ruixing Biological high-throughput sequencing	NL211958	20211028-3	Brain-5	Brain-5_S90_L001_R1_001.fastq.gz	Brain-5_S90_L001_R2_001.fastq.gz
WHNGS0025	Wuhan Ruixing Biological high-throughput sequencing	NL211958	20211028-3	Blood-3	Blood-3_S91_L001_R1_001.fastq.gz	Blood-3_S91_L001_R2_001.fastq.gz

## Sheet: WHNGS0025_library_stats
Project ID	Project Name	Platform ID	Library Name	Reads	Output data volume(G)	Q30(%)	Target data volume(G)	Qualified	library type
WHNGS0025	Wuhan Ruixing Biological high-throughput sequencing	NL211958	20211028-3	625,126,591	187.54	91.24	176.00	yes	RNA-seq

## Sheet: WHNGS0025_sample_stats
Project ID	Project Name	Platform ID	Library Name	Sublibrary	I7_Index	I5_Index	Reads	Output data volume(G)	Q30(%)
WHNGS0025	Wuhan Ruixing Biological high-throughput sequencing	NL211958	20211028-3	Blood-1	AACTTGAC	GCTAGCAG	40,323,113	12.10	94.01
WHNGS0025	Wuhan Ruixing Biological high-throughput sequencing	NL211958	20211028-3	Brain-8	ATAGCGTC	TACTCCAG	42,697,252	12.81	92.99
WHNGS0025	Wuhan Ruixing Biological high-throughput sequencing	NL211958	20211028-3	Blood-6	ATTATGTT	CTGTATTC	32,361,349	9.71	93.87
WHNGS0025	Wuhan Ruixing Biological high-throughput sequencing	NL211958	20211028-3	Blood-2	ATTCTAGG	TTCTTGGC	36,612,171	10.98	91.33
WHNGS0025	Wuhan Ruixing Biological high-throughput sequencing	NL211958	20211028-3	Blood-7	ATTGTCTG	TTCACAGA	14,731,129	4.42	87.64
WHNGS0025	Wuhan Ruixing Biological high-throughput sequencing	NL211958	20211028-3	Brain-4	CCAGTTAG	CCTGTCAT	4,858,947	1.46	87.81
WHNGS0025	Wuhan Ruixing Biological high-throughput sequencing	NL211958	20211028-3	Brain-2	CCTACCAT	GCTTCCTA	44,063,004	13.22	90.27
WHNGS0025	Wuhan Ruixing Biological high-throughput sequencing	NL211958	20211028-3	Blood-8	GAAGAAGT	CTATTAGC	62,314,531	18.69	81.79
WHNGS0025	Wuhan Ruixing Biological high-throughput sequencing	NL211958	20211028-3	Brain-1	GCACATCT	AACCTCTT	14,774,505	4.43	90.06
WHNGS0025	Wuhan Ruixing Biological high-throughput sequencing	NL211958	20211028-3	Brain-6	GGTCCAGA	CGGTTCTT	21,435,429	6.43	92.64
WHNGS0025	Wuhan Ruixing Biological high-throughput sequencing	NL211958	20211028-3	Blood-5	TAATGAAC	CTTGGCTT	53,292,188	15.99	92.23
WHNGS0025	Wuhan Ruixing Biological high-throughput sequencing	NL211958	20211028-3	Brain-7	TCGGAATG	CTACATTG	36,378,814	10.91	92.95
WHNGS0025	Wuhan Ruixing Biological high-throughput sequencing	NL211958	20211028-3	Blood-4	TCTGGCGA	AATTCAAC	54,176,920	16.25	92.15
WHNGS0025	Wuhan Ruixing Biological high-throughput sequencing	NL211958	20211028-3	Brain-3	TGCTCGAC	ATCCTTAA	92,224,399	27.67	92.27
WHNGS0025	Wuhan Ruixing Biological high-throughput sequencing	NL211958	20211028-3	Brain-5	TGTTCCGA	TTAGCCAG	45,100,601	13.53	92.88
WHNGS0025	Wuhan Ruixing Biological high-throughput sequencing	NL211958	20211028-3	Blood-3	TTGAATAG	TCCATAAC	29,782,239	8.93	93.99
