# Supplementary material for: Next-Generation Sequencing and Proteomics of Cerebrospinal Fluid From COVID-19 Patients With Neurological Manifestations
Source: Front Immunol. 2021 Dec 9;12:782731. doi: 10.3389/fimmu.2021.782731 (PMC8695435; doi:10.3389/fimmu.2021.782731)
Supplement: Supplementary file 8 [file DataSheet_2.csv]

	CSF	CSF	CSF	CSF	CSF	CSF	CSF	CSF	Serum	Serum	Serum	Serum	Serum	Serum	Serum	Serum	R	P value
IGKV3-7	9.909908474	9.437545473	10.77293323	9.753596512	10.59403222	11.0443948	9.149295662	9.422281019	10.3449131	11.94674896	9.863155011	10.10004344	10.70368292	10.60560153	10.51451467	10.53022306	-0.326166452	0.430427452
IGLV4-69	11.39942159	10.76466994	11.75467563	11.4541754	12.0779754	12.19574203	11.77217675	10.72220237	14.92380695	14.54931339	15.20210068	16.06956823	14.84737855	15.87420446	15.12456487	14.91779614	0.463281043	0.247637146
IGLV8-61	14.43136526	14.78796271	14.83204951	15.45468092	14.59976968	15.68998507	13.9495112	13.93045957	15.95011698	16.68347782	16.72296505	17.20340278	16.15760385	17.16008009	16.00518423	15.40298487	0.935840402	0.000628911
IGLV7-46	15.12130094	14.6304851	15.27457562	16.01787926	15.44260569	16.24470083	15.39945006	15.45884856	17.6856604	17.48539975	17.93119021	18.28764302	17.77383945	18.30858636	18.64999701	18.42835768	0.640347539	0.087187711
IGLV2-18	14.13793126	14.12051472	14.40801989	14.48460191	14.86573332	14.26462534	14.28305048	13.7788337	17.14527776	16.91663047	17.03109484	16.95256594	17.19748688	16.87939433	17.27696376	17.0879775	0.176078525	0.676613142
IGLV3-12	13.00443951	12.1489609	12.73502752	12.77160627	12.32997458	12.61572143	12.59630946	12.48449403	14.01916153	12.91870364	14.39695666	13.76746859	12.81450955	13.90395546	12.49417991	12.30474385	0.648665542	0.081857328
IGLV3-10	15.09567514	14.83470208	15.19061699	15.30441567	15.57493602	16.00003134	14.81177984	15.11870719	14.89833556	14.88008308	14.83871518	15.03705923	15.18685105	15.14363901	15.07545531	15.28161912	0.407012004	0.316945292
IGLV3-9	15.20715948	15.03368506	15.06713227	15.32269648	15.21945043	16.11832161	14.99043409	14.72151834	14.8953997	15.84290373	15.3596651	14.89472723	14.57716631	15.00358479	15.02461496	15.35389525	-0.350968568	0.39397688
IGHV4-4	12.82874591	13.69829323	13.76562433	14.13810445	14.00985796	14.33919519	13.8755194	13.63917569	15.67524467	16.43263975	16.99425482	16.96906206	16.64030351	16.56885412	17.18213769	15.81348191	0.680797758	0.063086058
IGHV3-49	15.8817395	15.39514623	15.65436227	15.60628981	15.74707201	16.50622535	15.55042563	15.43384164	17.88597516	17.36853182	16.95462414	17.01366763	16.80822222	17.7400258	17.69962497	17.92806311	0.189314073	0.653426151
IGKV6D-21	12.24971994	11.89218549	12.20127955	12.06353387	12.66960413	12.61544984	11.87884957	12.24118445	16.34591092	15.9232956	15.8025694	16.20707936	15.5620645	15.81348191	15.73954322	16.56084191	-0.231230311	0.5816494
IGHV6-1	15.54261272	14.4790503	14.70404138	15.05928601	15.12614046	15.9122393	15.34324886	15.11989346	17.22784126	17.68310292	17.23230007	17.73598334	17.8600563	17.31196553	17.71290583	17.49474567	-0.310101967	0.454758961
IGHV3-15	15.08020577	14.24918024	14.33785227	13.57352675	14.08145874	14.98519613	14.0684167	13.33501742	19.29795006	19.2389278	19.00211623	19.22071301	18.48179297	18.96841155	18.93659556	19.31015019	-0.079381807	0.851783208
IGHV3-73	12.13058829	10.88265761	11.62559735	12.06316896	11.60627347	12.54518274	11.12590331	11.70308059	15.80896422	15.78406009	15.91701311	16.14073865	15.44796244	16.04749208	15.626291	16.34995767	0.429028445	0.288832467
IGHV3-74	14.68770827	14.23100531	14.67875677	14.76828943	14.5420537	15.1878407	14.4270298	14.52479658	14.9292852	14.41344065	15.68010781	15.51131231	14.71806347	15.21492995	14.73581061	15.50327132	0.531602023	0.175114312
IGLV9-49	14.3543518	14.19652818	14.73524176	14.43573068	15.27330348	15.3448583	15.41974799	14.66260946	15.23022887	14.36267387	15.71557692	14.85010276	15.95601848	15.63756859	16.81434629	15.67949505	0.847673955	0.007857412
IGHV3-72	15.80320865	14.65612276	15.61638813	15.52956227	15.83574937	16.95713796	16.15735522	15.22383174	17.4758068	15.32277801	16.42861112	16.79499411	16.0873923	16.13298956	15.74991741	16.60911517	0.1297366	0.759459683
IGKV6-21	9.592197448	9.240512058	10.10994735	10.07964381	10.00423142	11.57565738	9.644597132	10.3157024	13.01442716	12.60223605	14.02144488	13.91036656	13.87430047	14.70329306	13.6581779	14.02776827	0.893999763	0.002745862
IGKV3D-20	13.95496458	13.51768184	14.00108208	14.15863159	13.98106871	14.10182702	13.5202714	13.4712533	17.15404833	17.06139441	17.21044022	17.54845669	16.98523619	17.11996951	17.22392955	17.59919724	-0.120717171	0.77584465
IGHV1-3	11.54043125	11.15932064	11.38977274	11.3245601	11.75777312	11.34056787	11.91093643	10.89270429	11.58753728	10.21894226	9.654382199	11.03510577	10.72899228	8.89167993	12.69086709	NA	0.686513524	0.088486924
IGHV1-18	15.81221662	15.40327348	15.85621776	15.84522525	16.11184084	16.14078803	15.89288878	15.3571163	15.83013027	15.70229483	15.66191877	15.50042399	15.37765769	15.84370492	15.8387148	16.00593749	-0.449001743	0.264428219
IGHV4-28	15.18112606	14.10121564	14.71619387	14.65355513	15.5659105	15.52573166	14.8317087	14.89552998	15.56307831	16.02333465	16.53010272	15.90499088	16.17450774	16.82462702	16.56692635	17.42729996	0.135348717	0.749303485
IGHV5-51	12.77235904	12.58182483	12.93360585	12.96149406	13.06539259	13.36389976	12.97331878	12.66125214	12.94673112	12.77025995	13.20572133	13.37095855	13.36162783	13.41668691	13.26658248	13.40490682	0.636307665	0.089847223
IGHV2-70D	12.61562112	13.28903015	13.52956241	12.75249547	15.33819671	14.41187941	13.95721446	13.86917007	16.52364906	16.01194127	15.77755868	15.81398168	15.81598495	15.53674479	15.27299528	16.13824603	-0.47964583	0.229078342
IGKV2-24	14.92134495	14.51437149	14.98651772	15.19250411	15.06133938	15.59107108	14.77195681	14.69689371	16.02379079	15.48433561	16.27853	15.87445751	15.66434593	15.90442371	15.71797721	16.07579265	0.260422084	0.533336584
IGLV5-39	12.97155382	12.50031715	13.23495035	13.20201005	13.449898	13.65829985	12.92790117	12.89563772	14.29091632	13.54629625	16.1428876	16.33219797	15.32267183	15.8570107	15.57596585	14.99540727	0.72287695	0.042760193
IGLC7	13.50145093	12.01394708	13.76142312	12.73090898	14.00427418	13.90496572	13.42708966	12.29688067	16.35774179	15.70268425	16.63510981	16.42515472	16.69909726	15.88385343	16.7193438	17.10701999	0.099270019	0.815087924
MASP2	11.33224356	10.47843072	10.90760838	10.18061562	10.74963358	10.70952656	11.04266923	10.37614864	15.91465307	16.11038295	16.04616368	15.49544746	15.91614312	15.6440321	15.82752419	15.76826933	0.431033512	0.286334863
QSOX1	17.05862851	17.08171819	16.76752835	16.91399661	17.0151992	16.52861922	16.72985519	17.04304698	16.83685	16.44218631	16.10831978	16.36425189	16.75229583	16.40896057	16.69383112	16.3399947	0.291066487	0.484290753
CHL1	18.74489409	19.15373932	19.1371028	19.46270093	18.81492406	18.31498563	18.76495229	19.73253141	13.92715115	13.87135234	14.8229545	14.81647796	14.50953919	14.07104166	14.45746814	13.89330957	0.096845165	0.819547507
NRP1	15.34786454	15.15744792	14.87508681	15.21197509	14.80682574	14.67174997	14.60695279	15.40158154	14.52055837	15.05728923	14.47631781	15.08107449	14.50202249	14.7888392	14.58800117	14.86810832	0.410216758	0.312775435
APOL1	14.73691068	14.32181872	14.71541583	14.37716779	15.1870886	14.61370024	14.90102883	14.2262326	16.26248759	16.60536351	17.48024921	16.66248929	17.35042671	16.6328785	16.86828319	16.71637058	0.500366372	0.206645031
CD5L	15.94351789	15.60142353	15.94232325	16.03061165	16.03421495	16.96668453	15.80048715	15.57450205	16.62122474	16.18614063	17.01009482	17.59441805	16.28315628	16.53345635	16.48621781	16.51958177	0.115007785	0.786254337
NRP2	14.18169651	14.04633972	14.15897351	14.03329995	13.98926556	13.6521234	13.83356159	14.24229841	11.02179985	10.95279616	11.59631151	10.87111861	10.90259128	10.91376635	10.71645989	10.97845639	0.467926262	0.242294374
ICOSLG	14.40055734	14.34089087	14.56667284	15.03457243	14.03930174	14.21132619	14.27229478	15.3433019	12.78149834	12.58888295	12.86323426	13.67237891	13.0337494	13.38079299	12.75485335	12.92556935	0.273934278	0.511489813
FCN3	14.37876976	13.78685873	13.80762229	13.48276128	14.25639296	14.50623451	13.99765377	13.54979491	14.03918705	14.78720687	14.56149957	13.91214156	14.6235318	14.28807614	14.6248885	13.89476918	0.228260503	0.586645464
ATRN	16.90675482	16.91969709	17.15232405	16.93496474	17.24121835	17.07583181	16.96227673	16.92860291	15.79590401	16.02725764	16.63133393	15.99690642	16.40563685	16.15976143	16.4038067	15.9076331	0.763878091	0.02735847
APOM	12.68439115	12.38867954	13.81561377	12.39520749	14.16960692	13.57562248	12.9542821	12.52827528	14.99423548	14.60838444	15.40275153	14.53805792	15.20523279	14.83390563	15.21939466	15.12409317	0.620297903	0.100843469
LDHA	16.68697179	16.7839827	16.69219035	16.95469012	16.57721355	16.84527317	16.96619569	17.17365547	13.03276327	13.68582766	13.14657836	12.85574475	12.9645431	13.11711906	13.54904958	13.67445068	0.521747897	0.184762133
CP	19.69180851	19.65792121	19.74529725	19.40477662	20.20950109	19.38567981	19.96704512	19.41166654	20.69231099	21.06509803	20.85805711	20.41398519	20.84838823	20.37005601	20.95652339	20.72096954	0.639761845	0.087570413
F2	15.8147472	15.68342775	15.83513442	15.40515158	15.69768504	15.39694536	17.03310858	15.21682686	18.77445427	19.06485193	19.14552274	18.13550997	19.41392857	18.74218851	19.20303975	19.01046781	0.405574436	0.318824287
C1R	19.04044677	18.81170402	18.02264563	18.3929376	18.17847293	18.19416295	18.26179398	18.92997497	17.64755309	17.59409378	17.28731082	16.77536843	17.45126275	17.30260375	17.7380681	17.50461625	0.357941088	0.383982162
HP	20.60854862	19.16564975	19.3958522	18.79091266	20.82542472	18.72153753	20.30644235	19.49872176	22.9153757	23.36948561	22.74984572	20.42148624	23.86123531	21.16419791	23.44004594	22.8329104	0.75191768	0.031420781
HPR	14.45072286	14.0708107	14.28904644	13.945381	14.31511309	14.44077434	14.08201512	14.12754117	16.19740258	15.71963866	17.12915382	15.85302379	16.66739136	16.14497707	16.39000399	16.41361494	0.379271343	0.35411948
F9	11.48879878	11.41063417	12.03848369	11.67696536	11.69686507	11.8001623	11.96998079	11.4708732	17.12554819	18.19372377	17.74820392	16.75760401	17.61632413	17.19767357	17.88917446	17.72908308	0.003820334	0.992836944
F10	15.26134781	14.85978989	15.44328541	15.31109007	14.66481026	14.53279594	14.85280768	14.92350173	16.01105991	16.10503103	15.9306501	15.95831924	15.66834458	15.45974453	15.7182728	15.75132024	0.708528143	0.049161676
PLG	18.50222184	18.50188961	19.11806154	18.56269286	19.7260241	18.56915102	19.04326557	18.36830629	18.88068313	19.18858937	19.22723723	18.78077299	19.81838949	19.26041618	19.43271182	19.14973938	0.814890708	0.013737159
F12	15.01488126	15.1978526	15.57379806	15.79254164	15.93834561	15.30109439	15.88084691	15.38709402	15.40465918	15.6666495	16.17761416	16.72100552	16.54940705	16.10091882	16.97355881	16.56743509	0.876917691	0.004241794
CFB	19.22450765	18.80766999	19.11797596	18.90729902	19.84644797	19.10930849	19.46398713	18.92007829	21.15073997	20.70345792	20.82979948	20.53434371	21.48166387	21.12065606	21.35847422	20.95683113	0.88157529	0.003792044
CA1	16.90826357	17.63591268	16.92015538	16.57324915	16.43885338	16.27317314	17.08856473	16.59393531	17.54439113	19.69631374	17.08059218	18.29204436	16.68759131	16.79601767	17.26969665	17.36121991	0.749123266	0.032420087
CA2	15.57545151	16.74325549	13.81098004	14.70570581	14.08708868	13.97663099	15.83202522	14.64687693	13.86089981	17.41782097	13.65676814	15.69421746	14.37461279	13.69148479	13.82523445	14.63944615	0.608767645	0.10921707
SERPINC1	18.38236709	18.49609618	19.22609482	18.18279166	19.69641742	18.46253919	19.15342575	18.3107464	19.05884158	18.87698088	19.54645511	18.51274456	20.04516407	19.3331416	19.76623384	19.39144527	0.853944716	0.006960867
SERPINA1	21.46945737	21.99976017	21.53596809	21.40721218	22.37282129	21.52374311	22.21934279	21.48512131	22.82820262	22.92770808	22.2952422	21.93421346	22.93764054	22.37902044	23.14113979	22.46811555	0.783149316	0.021526759
SERPINA3	19.97861529	20.08982755	19.36084575	18.97574579	20.1976198	19.4547918	20.18625422	20.04359403	21.4415134	21.62138916	20.63049235	19.55786382	21.00064914	20.39617277	21.44518215	20.76810491	0.876564984	0.004277182
AGT	17.25232459	17.8026222	17.70712552	17.87422523	17.91959732	17.52509924	17.78431945	18.46495535	18.13181325	17.45800432	17.44930957	16.95639648	17.54167471	17.29706437	17.81590086	17.44983851	-0.424504757	0.294506106
A2M	20.76091351	20.54119777	20.47525452	20.57127238	20.50369357	21.00856411	20.31590246	21.0153643	21.44525243	21.56414122	22.15055035	22.38995729	22.14087977	21.82758894	22.07722082	21.82000005	-0.429485368	0.288262373
C3	21.58765435	21.42753627	21.32582103	21.36182267	21.61833737	21.24375734	21.41612719	21.62938107	22.53505141	22.50829151	22.68802392	22.04046662	22.9913953	22.69626863	23.12442199	22.73740549	0.251434345	0.548053122
C5	18.36951535	18.09350337	18.59699497	17.90996487	18.93416656	18.93229314	18.52911076	18.09227558	19.81265557	20.0494341	20.15342834	19.33023408	20.31656843	19.94907318	20.28638901	20.01260761	0.618793277	0.101914548
CST3	19.59386238	20.16120525	20.0051242	20.43237481	19.66393642	19.38337623	19.80609851	20.65048418	16.16212626	15.91579096	15.50133924	15.80465745	15.13289052	15.29461046	15.60534867	15.37729768	0.10494397	0.80467
KNG1	18.16776609	18.54027039	18.65499936	18.23778689	19.21979957	18.80261345	18.71628424	18.24986143	19.52397722	19.91259637	20.00940764	19.60486752	20.30322469	19.85481672	20.19659005	19.74297846	0.89415901	0.002733844
IGF2	16.00544681	16.56001885	15.99836244	16.28544406	16.17707083	15.77108972	16.17255044	16.24784327	15.51205889	15.2312688	14.84932749	14.28891989	14.57892469	14.56229631	14.90856997	14.52558367	0.085369573	0.840708064
JCHAIN	15.6057008	15.03343781	15.83321755	15.83679956	15.44968867	16.95341574	15.72847954	15.50174571	16.72582015	17.19685095	17.63033645	18.24621174	16.98468967	17.62087245	17.74401399	18.17964961	0.253825594	0.544123574
IGKV1-33	13.85204823	13.93420548	14.11453864	14.27009826	14.49796484	14.85637698	14.16250602	15.27985877	10.42365932	9.798190186	8.772076036	9.785936269	8.807274688	9.216416618	10.04576026	10.10818324	-0.11336195	0.789260331
IGKV1-17	13.7721381	13.49880092	14.23638894	14.27012461	14.46698691	14.77009878	13.84579399	14.1486176	15.38386214	15.13298195	15.8667254	15.73151952	15.72100646	15.74722228	15.57946823	15.43289481	0.802806456	0.016446512
IGKV3-20	17.09507594	16.90220055	17.03703622	17.56923936	17.23253686	17.87289183	17.05364238	17.31791391	15.96592897	15.99003002	15.88398575	15.89288335	15.95661313	15.86226269	17.06520881	16.72122665	-0.250982002	0.548797599
IGKV3-15	15.87359798	16.38155538	15.56035889	16.44945481	15.77051725	16.68129374	16.13340223	16.30000062	16.96925683	16.45449389	16.98417223	17.06237199	16.87909978	16.9682156	16.85698492	17.49315493	0.017720155	0.966781664
IGLV1-47	14.53814625	14.76881711	14.97976782	14.95546044	14.72455946	15.63561169	14.62360805	14.88330309	15.32585347	15.74027077	15.86021688	15.50563094	15.26562694	15.51237693	15.73158521	15.34381641	0.100422041	0.812970736
IGLV1-51	15.42868441	15.18088106	15.7019055	15.71935667	15.48254623	16.06418712	15.34842077	15.23043671	16.09364047	15.88372825	16.49874541	17.09251032	15.83065656	16.23540602	16.4231561	16.39287549	0.348233764	0.397927792
IGLV3-19	13.05927537	13.72990795	13.44551297	13.15552543	13.29561965	13.89713867	13.48132903	13.30649821	13.94278216	14.68748128	14.51871097	14.60693106	13.66060991	14.07006111	14.60995984	14.56155592	0.173879856	0.680487064
IGLV3-1	12.1777701	12.13080268	12.53634017	12.90349482	12.6229304	15.39249427	12.12877212	12.91799606	10.750021	9.828516215	10.70576787	10.65509539	NA	15.45831012	10.28129352	12.10431337	0.967451128	0.000360727
IGLV3-25	13.89332221	13.76186342	13.5191076	13.99813008	14.08759329	14.5620692	13.97577629	14.09638264	14.84207266	14.17292385	14.40442516	14.96481504	14.58803006	14.75327869	15.19538954	14.5939278	0.367304955	0.370738881
IGHV1-69	16.36841962	15.6908243	16.16048986	16.00305314	16.85034356	17.6364903	16.67764238	16.15342708	15.76376194	15.59176196	15.71972519	15.89845507	16.27328496	18.53108934	16.9062692	16.21468993	0.904913777	0.001998919
IGHV1-46	14.53543369	14.78084101	14.45817942	14.68626835	14.78253491	15.03934706	14.4072799	14.71383983	11.72541872	13.28776096	11.20741678	11.12291555	11.22881863	11.26969734	11.55706991	12.28928935	0.110797812	0.793948056
IGHV3-23	15.90200271	15.50779075	15.88611083	15.46909934	15.8753508	16.61788385	16.10480984	15.81001966	12.72730682	13.73243477	12.34023471	12.55099525	12.73964547	13.39359112	13.27725469	13.6910471	0.148579735	0.72548589
IGHV3-7	16.15170557	15.89128689	16.52677017	16.78587643	16.3102932	16.80587146	16.22840594	16.05329363	19.20425383	19.75203021	19.42210549	19.9160261	19.06421426	19.36022237	19.68869285	19.50235263	0.059688166	0.888350216
IGHV2-5	13.32588385	12.31276264	12.85449308	13.06402028	12.25839626	13.51175389	11.96734873	12.46545834	17.46448467	17.01319769	16.8557074	16.87249156	16.43174773	16.65395189	16.68073295	17.01914248	0.364295932	0.374971924
PIGR	14.27660344	13.60455983	14.19342647	14.09213403	14.58945047	15.21015758	14.17567727	13.63087849	15.90988108	15.58898406	14.72133432	15.94997627	15.33770064	15.33294594	15.33174408	15.59599623	-0.242482847	0.562852157
IGKC	17.88519125	17.37849546	17.98485573	18.03809692	18.04004931	18.43550982	17.67998863	17.78933448	18.80727306	18.7397965	18.92201473	19.01701399	18.64171396	18.91625512	18.92751646	19.16979313	0.112371104	0.791071135
IGHG2	19.03453778	17.75688596	19.34762392	18.89613794	19.05616656	19.29518497	18.72574457	18.59232188	19.47974398	18.02532861	19.65864063	18.88772928	18.98235551	18.6717337	19.31072792	19.39944316	0.632157763	0.092627432
IGHG3	19.66958083	18.14743625	19.45666444	18.93124122	19.42705582	19.5283713	19.26626226	19.32338784	20.72874876	20.75428611	20.64938715	20.09557614	20.36912632	19.94644661	20.85957077	20.73795014	-0.150987601	0.721171451
IGHG4	16.92418854	16.77435428	17.59670024	16.28590023	17.20660042	17.24760634	16.85308247	17.04710588	18.56199871	18.86128181	19.32680498	17.45570964	18.36444259	18.42483729	18.49764957	19.48650429	0.678815922	0.064161067
IGHM	17.8335107	17.18262001	17.81422436	17.61406983	17.78087696	18.73595626	17.37989369	17.21867355	19.94459062	20.46303565	21.05731653	21.34219409	20.4449857	20.56415714	20.5176361	20.34694386	0.046581874	0.91278525
IGHA1	19.2082681	18.35302222	19.00822085	19.15338071	19.09642057	19.79771259	18.70089371	19.08269176	21.374524	20.90214362	21.2232458	21.74832536	20.87887921	21.42672307	21.277155	22.07854395	0.381481898	0.351087313
HLA-B	13.79698579	13.65148651	13.87304386	14.18508879	14.04482113	13.67566299	13.91867757	14.18986864	10.28573654	9.289827654	10.06323057	10.45652162	9.650222275	9.792076779	NA	9.882677736	0.462075905	0.296545622
HBD	16.53561034	17.35261424	16.26718664	16.08666864	16.00325824	15.61453284	16.57647645	15.64596227	15.43038573	18.1786854	15.89482529	17.75211179	15.75695472	15.81715471	15.3381051	16.05729112	0.434284996	0.282307173
COL1A1	15.86318936	15.60142353	16.54892774	16.75245774	16.57847065	15.95673602	15.81176455	15.85401037	15.17918267	14.62458742	12.79549727	12.7202592	13.27807444	13.40597912	13.42780858	13.37317113	-0.703120998	0.051714701
APOA1	18.91678352	18.85504086	19.908794	19.03954681	20.52980553	19.4879708	19.56763383	18.85081872	21.35328473	21.70309303	22.73620723	21.53033862	22.50277974	21.7313836	22.12023394	21.82149973	0.831253286	0.010543812
APOE	19.08766001	19.67071915	19.32659879	19.48486588	19.47942533	18.81597097	19.57012065	19.56173101	19.85185594	20.0410664	19.54027275	19.61730493	19.69630725	19.23719612	19.78725402	19.35953381	0.50558175	0.201188115
APOA2	16.01247832	15.73701699	17.20464224	16.02913328	17.81525416	16.82346733	16.64606024	16.09256093	18.54693242	18.69038629	19.92137774	18.58611774	19.95499585	19.12144298	19.43687123	19.20284989	0.896912788	0.00253138
APOC1	15.34754682	14.92781878	15.84691294	14.40373519	16.65065108	15.94887573	15.66509237	14.79928229	17.36182433	17.25968022	18.544912	17.02117524	18.43081183	17.57082821	17.92115903	17.3635042	0.839218356	0.009178113
APOC2	16.75666733	16.46518515	16.81673613	16.0847973	16.9612886	16.72112344	16.37829497	16.25715741	19.00091728	17.62205326	19.41016837	17.75145967	19.3619898	18.87107855	18.81955614	18.57710637	0.76987522	0.025450637
APOC3	16.29447123	15.65326708	16.44486908	15.14874851	16.36508522	15.9708704	16.14278822	15.43500703	18.38356286	17.46992664	18.80818533	17.37606124	18.32425666	18.08956208	17.9966041	18.0669473	0.833001628	0.010233713
FGA	19.58580355	17.84370092	18.66943524	18.14133113	19.25653881	19.94855571	18.3929777	18.25714243	20.52965174	21.23797096	20.62906262	20.41662014	20.59866975	20.51335575	20.75583276	20.71030053	-0.563451395	0.145835781
FGB	20.00042008	18.16048121	19.23464415	18.7180534	19.77912079	20.51125217	18.81737037	18.80668816	18.7117629	19.47693285	19.0037219	18.83379499	19.17519448	18.93542695	19.05014167	18.93741996	-0.495710645	0.211581027
FGG	19.84994124	17.61129935	19.01365856	18.36421992	19.56842828	20.30245264	18.40986192	18.44142624	19.20467743	19.6987072	19.56549725	19.37291869	19.50045582	19.43505209	19.55467801	19.55733857	-0.635415695	0.090440664
CRP	18.24895464	18.29054318	16.20170597	15.46944362	16.76526993	16.77516067	17.57438348	17.04342907	19.62057938	20.35919384	18.12841806	16.58993102	17.79894679	18.06477134	19.19157579	18.80480854	0.95567565	0.000210531
APCS	17.34497605	16.33392778	16.30838583	15.38241818	16.18030743	15.72415733	16.92390491	15.79285088	15.18491904	14.55220323	14.69883183	13.8471172	14.29984265	14.16130014	14.80759038	14.51238374	0.929435334	0.000832586
C1QA	16.34781159	15.97825866	15.14175677	15.56511101	14.87961122	15.27317314	14.73416785	15.80797671	10.52604274	10.55771419	10.37321966	9.306483828	NA	10.20912713	10.65202067	10.77538419	0.065872996	0.888412998
C1QB	17.32338185	16.92244868	16.26131007	16.6514933	16.14008894	16.26681028	16.03955072	17.01164998	18.09112248	18.51966339	18.02028406	17.94423519	18.47168785	17.9079016	18.38090722	18.21424637	-0.066186565	0.876262141
C1QC	16.51057074	16.3522936	15.55824136	15.99255151	15.5393511	15.57788936	15.14278822	16.15297647	17.10139569	17.2759181	16.79431768	17.16026759	16.83138623	17.03281692	17.11570066	17.09811009	0.517547089	0.188959139
C9	17.87793117	18.21866215	18.02719116	17.57434322	18.71694753	17.87171971	18.54183608	17.92545919	18.03790078	18.80653548	18.50170292	17.8126319	18.81915605	18.21058192	18.68425509	18.43621001	0.875284104	0.004407293
APOH	17.91528365	18.03854503	18.40626069	17.48641183	18.94859014	18.03392726	18.53027226	17.75188539	18.57144535	18.46688078	18.96063859	17.6407362	18.95183041	18.5135476	19.00535077	18.47854151	0.857404118	0.006495595
LRG1	17.47879251	18.30748263	17.30613426	16.8506977	18.07153192	17.11310086	18.10229724	17.58611233	20.0750337	20.41889383	19.79010893	18.62508652	19.66282079	19.01461976	20.08515691	19.72870863	0.819621559	0.012758856
FN1	19.78523727	20.01744798	20.01329055	20.14217716	19.53173824	19.58055492	19.56043183	20.34946733	19.3930721	19.80753153	20.33887674	19.73195595	20.26783728	20.10345735	19.96154554	20.11003855	-0.085262884	0.840905204
RBP4	17.05055071	17.43599259	17.1763883	16.9258365	16.97385352	16.17695411	17.08651327	16.96686525	16.83736001	16.84117149	17.53297447	16.49182871	17.33017713	16.70672013	16.68330913	16.51560612	0.262280952	0.530311083
AMBP	17.63974699	17.39401382	17.68536908	16.93363453	17.72578099	17.29869124	17.59817152	16.82960709	17.27915511	17.00428485	17.27523666	16.58633717	17.31625715	16.94487549	17.19615905	17.29956317	0.528306225	0.178310255
ORM1	18.97279036	19.42171363	19.08245688	18.37450478	20.04581689	19.03319672	19.62887881	18.89710298	19.3016508	19.33191973	19.36021672	17.87359474	19.78660452	18.79491318	19.5100802	18.9668366	0.878368564	0.004098206
AHSG	16.12760606	15.90112485	17.03272138	16.79107334	16.80052966	16.71780644	15.97618546	15.97933662	16.79245133	16.35776659	17.25078089	17.37743131	17.21899093	17.02997654	17.11668203	16.7607848	0.772469452	0.024651629
TTR	19.05129875	19.52328065	19.22251759	19.4050766	19.91385859	18.8858106	19.60344537	19.42685611	16.63859339	16.60565506	17.92674519	16.46966977	18.13295629	17.10316418	17.22741225	17.03122079	0.368204032	0.369478256
GC	19.12196675	19.43402433	19.87617803	19.6619865	20.56011954	19.40912775	20.00342302	19.12342998	19.36372219	19.26467367	19.84676224	19.45903662	20.37799762	19.33764536	20.06521607	19.40545547	0.926196172	0.000950215
PPBP	14.9244726	15.05785504	14.89740227	14.20730395	14.70745788	13.57590167	15.98129043	14.42012552	12.23735702	14.17698794	13.04369329	12.46994887	14.43361772	12.67996202	14.45663571	14.07080905	0.520297457	0.186205585
TFRC	14.37673681	14.41327915	14.3548688	14.25300185	14.76711916	14.47986504	14.27380453	14.68442197	16.62498533	16.62402831	16.98446501	16.97043013	17.25058193	16.78162484	17.31571775	17.30066962	0.363863097	0.375582596
TF	21.60118254	21.83141913	21.92235718	22.08783233	21.91203458	21.50023317	21.66897853	22.23032611	21.33779135	21.71375817	22.36436273	22.01888479	22.45738131	21.6813502	22.1075082	21.72257573	0.323533005	0.434378019
HPX	19.31916169	19.48330806	20.19097498	19.33745168	20.66682371	18.88131718	19.77728288	19.2933276	19.64278846	19.79516809	20.54101935	19.14770401	20.37069582	19.23556885	19.89569042	19.61218822	0.889230241	0.003121815
F11	12.62229037	12.64807077	12.37072199	12.15655206	13.01358032	12.50175966	12.64646306	12.14294946	14.9396369	15.43587581	15.33732393	14.36864708	15.2270847	14.71134383	15.36911972	15.06500965	0.497800344	0.209358001
KLKB1	16.20669243	15.96222644	16.68583099	16.01607359	17.11683465	16.4199208	16.60471396	16.01030017	18.13108546	18.11745403	19.0278317	18.0509058	18.81915605	17.99778182	18.77194043	18.38195154	0.752162399	0.031334181
C4BPA	17.52913427	16.34820648	16.85998844	16.46984517	17.09971797	17.94059979	16.65315744	16.4096875	17.88101887	18.10060513	18.81789247	17.78600454	18.43868122	18.03567842	18.52863295	18.36265685	-0.198853882	0.636861436
VTN	16.57432057	16.49601701	17.49169406	16.72906988	17.59946896	16.39313805	17.16736378	16.23786169	16.87016509	17.24894809	17.64822756	17.03613852	17.54127833	16.9971234	17.31588866	17.24486845	0.767563328	0.02617602
CAT	15.55027168	15.94377151	15.73816645	15.19444919	15.46284383	15.5130302	15.63672961	15.14030189	16.48194738	17.53791405	16.44255353	16.83000724	16.65187002	16.53383472	16.83647	16.57529921	0.477693484	0.231253678
ALDOA	17.03823373	16.95939665	16.71305203	16.86354669	16.46530522	16.71630339	16.95426825	17.25343897	17.62511193	17.84055232	16.57956188	16.22755686	16.57819068	16.65586512	17.24731466	17.20665873	0.601427312	0.114746758
APOB	20.24458891	19.13208353	19.46132603	19.34528902	19.77996662	21.24391177	19.87432165	19.44129444	22.29452171	22.49577635	22.32861579	22.51697139	23.13663241	22.61763218	23.33351033	22.62559315	0.065360307	0.877797999
HRG	16.27928221	16.66387639	17.46433119	16.49322828	17.04970672	17.27163891	17.01470357	16.38873525	17.04961224	17.60156798	18.09029712	17.28508588	17.61502988	17.80764223	17.72380391	17.28239097	0.959184707	0.000164823
A1BG	17.08135263	17.361853	17.48084837	17.40958383	17.9524045	17.54611371	17.43585262	17.38999226	18.76117242	18.97767778	19.15552439	18.81936823	19.36114788	19.02198822	19.15792147	19.1857842	0.792303173	0.019054828
VWF	16.53067439	16.33999733	16.06542931	15.92596193	15.78749216	16.1560405	16.1336468	16.29370724	17.97618738	18.50600634	17.99407712	18.34858994	17.84850838	18.36973813	18.54892495	18.58136151	0.276267897	0.507751506
SHBG	15.33435297	14.7012993	15.12808953	14.49212174	15.21728467	14.58676559	14.84202739	14.62604416	17.21267412	17.05191969	17.03665824	16.43509775	16.69816415	16.40834167	16.4862612	16.84442964	0.603245009	0.113362993
GAPDH	15.67165516	16.09100728	15.90114653	16.47602644	16.16285462	15.75907643	15.84021533	16.17051044	13.79314253	15.93189122	13.40317985	14.83353621	13.36883875	13.4888399	13.88719748	13.88286687	0.434881059	0.281571842
IGKV1D-39	15.71088166	16.09519406	14.83975775	15.39926082	15.28605176	16.55089272	15.7687954	15.96150821	13.19227404	13.096462	13.10045355	13.20022156	13.24091772	13.20374989	13.41794272	12.97357083	-0.027415481	0.948621725
IGKV3-11	13.52516907	13.37184424	13.05654134	13.96201612	13.39246229	14.22226956	13.22432398	13.64822956	16.78060456	16.31418976	16.692028	17.46660566	16.66698265	16.99986481	17.01568406	17.11204275	0.567570379	0.142262548
HLA-A	12.47927113	13.05734011	13.09059765	13.87602258	12.72393207	12.3591629	12.74285087	13.60881691	11.73970667	12.0520175	11.67452192	12.57647985	11.34699718	10.48520713	12.38767361	12.528357	0.755078924	0.030313361
APP	17.53286506	17.73761974	17.66095552	17.96015135	17.24563378	16.89216555	17.37001519	17.91577803	12.68609327	12.64701872	12.35633088	11.6269564	12.69373032	11.8564905	12.75554477	12.44021393	-0.059250915	0.889164273
APOD	19.57385663	19.93502908	19.03973097	18.96306781	19.48773277	18.34178328	19.51855647	19.49027433	17.84241387	17.8969589	18.59018142	18.00261746	18.19432326	17.75238486	18.23940721	17.77359176	0.021900355	0.958949962
S100A8	13.87312716	14.07886691	14.00268472	14.15854619	14.39482917	15.98348716	14.46525082	14.21208853	16.26876725	16.33995285	16.22876207	16.33139528	16.95278077	16.46756877	17.4839162	16.53954729	0.161220686	0.702908452
SERPINA5	15.82778955	15.76163515	15.54557227	15.09211912	15.86518405	14.93179901	15.59657562	15.95856438	17.00721216	16.30241886	16.93597483	16.61033018	17.16659464	16.60926839	16.99896303	16.88335273	0.422265532	0.297334339
SERPING1	18.83877605	18.94728844	18.58007348	18.9386165	18.81961452	18.56454212	18.61482276	19.20090927	19.8358568	20.17823042	20.05727787	19.82919781	20.3028959	19.72675759	20.15420525	19.98346816	0.057627849	0.89218677
CFI	17.98112645	18.03812828	18.13728857	18.106726	18.83321901	18.20040102	18.28881023	18.42379094	17.49655132	17.45319842	17.73629657	16.98973568	17.79525311	17.38208381	17.68544613	17.60482179	0.529133116	0.177505499
F13B	14.83105073	14.84360552	15.13662982	15.08170801	15.33621634	15.3478246	14.91233405	14.94391821	14.34025709	13.80232998	14.67289198	14.47448298	14.91285288	14.12169722	15.24300688	15.11796896	0.038786128	0.927348912
ICAM1	14.24490596	14.12968738	13.85291442	14.278165	14.20671656	14.37101623	14.1558991	14.17071396	10.73180312	10.92429238	10.5314231	10.88352939	10.92169653	10.83505559	11.04672094	10.60147204	0.491815085	0.215757811
SERPINA7	16.81068078	16.40411744	16.70245346	16.88864896	17.40585053	16.61406563	16.87796665	16.47660328	15.71106736	15.51321738	15.58093932	15.98110572	16.47415588	15.82304897	15.97624922	15.96539543	0.808337726	0.015168338
SERPIND1	16.96082716	17.36292412	17.4276838	16.92587831	16.95972749	16.86522032	16.66661429	17.13552006	18.29125141	19.10488372	19.6485663	18.46286594	20.04149008	18.71908377	19.50949323	19.11954425	0.176287064	0.676246028
BCHE	11.8285638	11.6802058	12.27886844	12.25132105	12.79593618	12.40490323	11.86194417	12.58511536	14.83842315	14.90005244	16.41901614	15.13286848	16.03999156	15.45527724	15.41269218	15.23587328	0.569628778	0.140495225
IGKV2-30	16.50383847	15.85471162	16.67526243	16.9074049	16.52197089	17.33530433	16.08325652	16.1561278	18.13163505	17.94580837	18.3133371	18.81406913	17.65825855	18.13702968	17.66372128	17.90864941	0.551946097	0.156075807
IGKV4-1	15.82854862	15.91705851	15.65124354	16.03208851	15.87262064	16.99465732	15.60955744	15.70661159	14.50043927	14.97159913	14.60369946	14.7338456	14.36845895	14.73628254	15.05031777	14.78944223	-0.043555596	0.918436485
IGHV4-34	16.96714864	17.29459952	16.78349963	16.98080608	17.24548305	18.04737585	17.29215539	17.16681661	16.58584726	17.40639098	16.40906615	17.81163124	16.76236406	17.29246546	17.28743523	17.10985621	0.360919808	0.379746933
C2	17.78964882	17.48935182	17.72633763	18.13392972	18.09380652	17.91194561	17.75202763	17.94735986	19.09425023	18.97590682	19.07632565	19.08054497	19.26059423	19.389838	19.2690915	19.23953193	0.461570228	0.249619717
S100A9	13.88304081	14.01721633	14.08200424	13.97717092	14.53555894	15.75260763	14.30903112	14.0734351	16.97734475	17.50050712	16.89683139	16.7613662	17.77060932	17.21596776	18.1956284	17.29293132	0.161177264	0.702985691
APOA4	18.75670722	18.7817115	18.9149637	19.08125381	18.68840012	18.47463856	18.41527872	18.50472549	20.72950942	20.73540205	20.11750694	20.68710102	19.22887032	19.62845658	19.37424024	20.03094673	0.657548243	0.076380307
LDHB	16.93853399	17.17000617	16.88055285	17.04562052	16.55122923	16.88450806	17.0513141	17.36216532	15.91713655	16.65010723	15.94870122	16.27206807	16.15300629	16.40234516	16.60674634	16.59262751	0.617655911	0.102728493
PROS1	14.09736416	13.40451112	13.78441435	13.55785516	13.85158199	13.73527682	14.10564537	13.74520025	18.56903465	18.92274413	19.16646103	18.34357938	19.02992612	18.72845276	19.2904327	18.73558849	0.30752276	0.458716578
CTSD	17.1222299	18.13469606	17.78367226	18.40668045	18.23542385	17.3851945	18.22166335	17.93926302	12.9027978	13.00059656	13.66061655	13.65997846	12.69130286	13.40673952	12.7429321	13.20645409	-0.048313748	0.909552593
C8A	15.94379816	15.71849991	15.97163815	15.6488612	16.76005622	15.97252809	16.12764296	15.60475552	17.40500327	17.74674324	17.63997068	17.46946358	18.12299138	17.7684702	17.6410213	17.69311578	0.708187878	0.049320047
C8B	16.53760786	16.32081794	16.59554528	16.29311453	17.34658306	16.69846409	16.60034089	16.27661218	17.11501053	17.5931489	17.06778526	16.62296324	17.88664734	17.27158699	17.3899808	17.27415325	0.635514943	0.090374521
GP1BA	9.338515672	9.181752766	9.290869425	9.015605312	9.629284634	10.05996692	9.130910186	9.558360346	13.11645203	12.81290198	13.14215298	12.89799315	13.4445115	12.70791433	13.6874894	13.09993602	-0.264461966	0.526769327
C8G	14.67495101	14.66857608	14.84161621	14.8243821	15.45478261	14.96108441	14.51991595	14.71293173	16.03774229	16.13903728	15.93705086	15.48813823	16.31417057	15.81659506	15.81348191	15.97090438	0.424107016	0.295007515
BPGM	14.01381378	14.25699961	14.36630247	14.04778928	14.25767898	13.83984889	14.26378407	13.86898195	12.1728693	14.33841997	12.87888529	13.7188081	12.22016765	12.3238554	12.41185178	12.5221643	0.271011939	0.516185798
SERPINA6	15.95649323	16.40602859	16.56709413	16.43865243	16.85237402	16.36423318	16.46500789	16.26522102	16.84462618	17.03098393	17.30674435	16.90773273	17.32229699	17.14177854	17.22270601	17.00001613	0.815588761	0.013589936
SLC3A2	15.47334247	15.46572421	15.41090615	15.78518516	15.27751138	14.93043502	15.20683404	15.5895178	10.01594179	9.860498116	10.94268692	10.86033542	10.46492723	10.64424238	9.643852931	9.571407548	-0.023361273	0.956213548
SOD3	15.50217427	15.61994612	15.13446564	15.41149627	15.76779102	14.92455511	15.55024243	15.51813386	11.67517946	11.1545949	9.63499212	11.0875046	9.819722432	9.941153701	10.11176058	10.35767281	0.316019142	0.445732449
LPA	13.35690068	13.09194338	14.04607358	13.31941534	13.89069918	13.26278397	13.77085661	13.19835356	16.23216935	16.14105009	18.01499145	16.13374952	17.87535045	16.0224197	17.54751168	17.32155668	0.834533488	0.009966817
CD14	17.72007396	17.93414315	17.07565232	17.75443681	17.21693877	17.22955812	17.2646441	18.07440424	15.69836968	15.76799914	15.07846049	15.59987687	15.46028019	15.5152156	15.50655479	15.63550727	0.783272459	0.021492254
CFH	20.24629418	20.21698213	20.06303111	19.98906392	20.24154903	19.96401218	19.92990219	20.1184929	20.00189251	20.30898786	20.53261859	20.0288216	20.69285396	20.09803043	20.49611511	20.12628599	0.105831769	0.803042147
FCGR3A	15.08821476	15.3802407	14.9973059	15.59602595	15.27509149	15.27004914	15.22381867	15.66766553	14.54111652	14.93825489	14.56969203	15.46394907	14.94543743	14.91654531	14.9951564	14.45599579	0.338319109	0.412394475
SERPINF2	17.61824423	17.98519362	17.82699101	17.38159525	18.40125725	17.37322165	18.03925704	17.43241011	19.27345912	19.391045	19.29581573	18.59748392	19.48514568	18.89932326	19.42854039	19.15301033	0.821466751	0.01238957
SPARC	16.69685773	17.48100345	16.78371541	17.21115187	16.89643218	16.45383083	16.87540972	17.35767507	13.12702688	14.21251177	12.92614584	12.86144213	14.13620145	12.9926382	14.1934135	13.95852002	0.488402168	0.219451989
C1S	18.83594761	18.56978008	18.05461481	18.29034032	18.12767061	17.8571489	18.1384228	18.7532238	18.09115302	18.56180874	17.4002423	17.3222375	17.84003314	17.86098164	17.90636649	18.1381635	0.552913137	0.155200436
LTA4H	13.08155643	13.20256907	13.00475956	13.30328309	13.29690029	13.6882752	13.21191571	13.47508998	14.2789513	14.53299091	14.16244426	13.98599276	14.58799168	14.67749844	14.37902487	14.88446828	0.631772291	0.092888163
C4A	15.58949158	16.36425468	15.33954419	16.14077284	15.43019249	15.85587411	15.7106396	16.59346096	21.31474174	21.24844472	21.42075397	21.01386341	21.53009783	21.52931153	21.59076738	21.6106773	-0.161132956	0.703064509
C4B	20.36314453	20.74259949	20.14350655	20.45641876	20.18495227	20.29535056	20.29456348	20.96135656	16.54503802	16.53931011	16.68887753	15.97334136	16.62073935	16.53900831	16.97070831	16.26981583	-0.47903812	0.229754331
SAA1	17.2026579	17.1276109	15.05044199	14.80708854	15.48510193	15.37455131	16.65605467	15.6231841	19.59177529	20.34429592	18.02909369	16.40489482	18.09483936	17.79219571	18.91918365	18.28316241	0.92363614	0.001050491
SAA2	13.92228396	14.64068033	12.56361986	12.54654359	12.71115208	12.59892269	13.51847453	13.06871956	17.74122193	18.32750762	15.48983633	14.8962384	15.27709877	15.37468908	17.18668423	16.39112212	0.973259684	4.68E-05
P0DOX2	18.25362516	17.09710895	18.32733913	18.2028247	17.98716662	18.77609119	17.71754921	17.86251989	18.10298719	17.03179003	18.15776163	18.32537835	17.1647302	17.81365331	17.73131065	18.54882737	0.490197349	0.21750481
P0DOX3	14.95968427	14.67511698	15.12931267	15.12758489	15.09031513	16.3620089	14.81938618	15.16617879	16.42414249	16.58294688	17.29985995	17.88160343	17.04880258	16.61428622	17.9072094	16.50357031	-0.229538662	0.584493472
P0DOX5	20.40484028	20.35809782	20.8641881	21.09405543	20.95632393	21.6327263	20.70842993	20.59528636	21.40298056	21.81245641	21.79168981	21.96287557	21.54939781	22.12133284	22.11331453	22.03857502	0.443127025	0.271495959
P0DOX7	19.84783679	18.89210929	19.68349681	19.50004076	19.96898903	20.1134465	19.73816209	19.30662844	20.17925452	19.96023598	20.06783131	20.18401799	19.8977984	20.17181511	20.24111174	20.49235352	-0.076072174	0.857914003
P0DOX8	17.37768104	16.98206948	17.9013852	17.85540327	17.77064818	18.52181974	17.57721838	17.65515108	19.12366784	19.24495634	19.62742318	19.52687504	19.11961014	19.49102391	19.54507679	19.8243021	0.360414763	0.380463553
IGLC2	18.77778906	18.1245247	19.03945992	19.04494692	19.03157303	19.7392221	18.89570337	18.64854469	21.01098322	20.82675141	21.34607794	21.48476791	20.87936932	21.41688488	21.49603431	21.43231723	0.50254866	0.20435235
IGHV1-8	13.91629802	14.17443192	12.83002824	13.36355017	13.96764414	13.15642559	13.66884353	15.36102317	11.03075665	12.12002498	9.167908233	10.3991627	9.852451843	9.81871314	11.56023922	12.28857572	0.799297813	0.017291164
IGKV1-13	14.46195959	11.81941365	11.52873046	12.52479973	12.4836713	12.03414952	11.70266685	11.74386719	15.27071057	11.69984685	11.45650132	13.35197689	12.60100132	12.02813535	11.76501827	11.73297528	0.983262053	1.16E-05
C7	19.28590219	19.05778353	18.97307702	18.69725985	18.8349732	18.66483964	19.01068136	18.37577353	18.00971922	18.58152891	18.50147563	18.72566131	18.41764503	18.50912863	18.39009676	17.57177992	0.282338999	0.498075003
CLU	19.43247166	19.63491843	19.58676698	19.92915686	19.73745757	19.11959393	19.85850257	19.99350892	19.38318867	19.25932288	19.43370644	19.20760246	19.63267246	19.21087772	19.59949371	19.52730082	0.452180707	0.260642332
HSPA5	16.84390963	16.65926504	16.50279967	17.00162559	16.36737274	16.15650726	16.49900607	17.03894179	16.16735132	16.16634319	15.66086081	15.50587842	15.86051313	15.96179033	15.79229924	16.09581733	0.045865911	0.914121949
MBL2	11.7627326	12.20137845	12.27729998	12.35542675	11.93347713	12.05942792	11.63379327	12.03719877	12.30524991	14.11425219	13.79760182	14.32049744	14.43905361	13.93385094	12.82597524	12.48485468	0.634494676	0.091055805
CETP	7.754412393	7.76812569	7.943454819	8.876098751	8.443669828	8.409970191	8.160384533	7.928779513	11.4771062	12.12449644	12.43506136	12.83106931	13.13551886	12.05208494	12.92753564	12.46807451	0.599066996	0.1165578
COL6A1	17.15203915	17.76176684	17.3134465	17.81156266	17.48969082	16.98012907	17.52004224	18.07523684	12.34153139	11.93862524	12.18730044	12.45125741	12.25461937	12.39068633	12.43635028	12.62461565	0.189522904	0.653062187
COL6A3	17.86871676	17.45449717	17.3673971	17.48505034	17.45096384	17.05417085	17.39782196	17.50729629	16.03970631	16.30478073	16.04697375	16.30415486	16.03676138	16.37713712	16.25477152	16.37286256	-0.482437344	0.225986336
F5	17.23037836	18.17571747	17.44418667	17.59110382	17.77929	17.10462956	17.69014652	17.8696677	18.54904675	18.76835263	18.5722221	18.19341167	18.77326996	18.41490916	18.80432235	18.57812064	0.515225716	0.19129993
NCAM1	18.63506854	19.07863786	18.80317568	19.09163464	18.42232965	18.12921218	18.70583657	19.34581066	14.85380177	14.98267306	14.61599646	14.87905026	14.64355703	14.45521332	14.82058897	14.79238179	0.722988558	0.042712506
C6	16.92546633	16.91780725	17.28540575	16.7229707	17.8673162	17.12730853	17.42665062	16.92875334	18.01652287	18.39689259	18.14805144	17.41800567	18.59557102	17.90502344	18.61857218	18.13568559	0.730869992	0.039426126
ALAD	12.49235933	12.70645368	12.0873007	12.68918791	12.20569422	12.36926557	13.35667839	12.417641	14.13986568	15.13124718	14.73959584	15.26418965	15.01051307	14.47541384	14.50051811	14.47022644	-0.033341516	0.937530972
LCP1	17.03839778	16.92820998	16.88586962	16.90727784	17.19408019	17.57549159	17.10552693	17.04949425	17.56177828	17.04855356	16.49317797	16.84341083	17.50365105	17.43116781	17.47552557	17.82929435	0.49291695	0.214572091
NID1	16.61069597	16.57428616	16.32164357	16.28739805	16.50400075	16.09239284	16.53722167	16.75177911	10.98397476	11.97002127	10.73375311	10.65875034	11.15927089	11.49963407	11.69669908	11.80349782	0.427010661	0.291356565
ANPEP	14.38402556	14.45525198	14.20996391	14.47336259	14.79034677	14.21970342	14.67561147	14.43435029	13.30819634	13.36659164	13.26566465	13.38305357	13.72945166	13.15358029	13.90556203	13.48222177	0.900138064	0.002306917
PVR	14.28689119	14.58136725	14.40878117	14.90903873	14.2236804	14.23275434	14.07602113	15.01214695	11.97804533	12.7847518	12.42420535	12.45295267	12.48888635	12.4597286	12.50758125	12.52202938	0.248082381	0.553578402
CPN1	13.80986612	13.46886832	13.79304966	13.3216036	14.14140187	14.42569265	13.68698793	13.46703356	15.75337587	16.65558878	16.04398047	15.99840226	16.52410512	15.97511398	16.79447361	16.48625578	-0.230928462	0.582156538
IGLL1	13.20921267	12.30834544	13.5858862	12.79611437	13.27845462	13.31452038	13.00087479	13.06418029	12.39912281	11.27255606	12.96949027	11.23333003	12.20272854	11.69481818	12.9853163	12.58202095	0.640767618	0.086913822
ST6GAL1	11.39709828	11.77110431	11.48633922	11.40993782	11.74484716	11.29977236	11.73487731	11.91932903	12.23876961	12.51147579	11.82241598	11.9682855	12.32179511	12.01014791	12.37017349	12.32174078	0.727302893	0.040893746
TIMP2	16.02683626	16.76172295	16.50531417	16.7896495	16.65955926	15.76742747	16.63974609	16.47994339	12.64819273	12.27528988	12.84426053	12.79915501	12.24870767	12.5309036	12.51140694	12.82010894	-0.126592923	0.765162013
CD44	14.68539714	14.83740388	14.92841559	14.75419193	15.07305737	14.56441022	15.03248573	14.96608861	13.58712146	13.92971052	13.44930957	14.39092697	13.58216532	14.10533477	13.80828475	13.83106862	-0.47720973	0.231794314
ENG	9.963526333	9.994521185	9.578502206	10.26553784	9.814182336	9.884402402	9.86295938	10.40182864	13.7767656	12.34687557	12.83378406	13.1869168	12.91112057	12.73296461	12.67237424	12.70317693	0.055963723	0.895286906
LGALS3	11.49496278	11.38348523	11.53065722	11.51659608	11.61734973	10.92934289	11.30016425	11.65410791	15.06524695	15.09171238	14.24793304	13.97149677	14.47482023	14.2994251	14.69870776	14.57724029	0.0408015	0.923582052
IGFBP3	15.01221108	15.00729741	14.21168426	14.36833343	14.34906844	14.21742354	14.73257028	14.92525188	14.53333134	13.9744917	14.85161182	14.74667712	15.95802444	14.38526178	14.81921169	14.34383549	-0.503610265	0.203241892
IGFBP2	17.19946321	17.41034745	16.92266585	17.02152298	16.99785463	16.44688335	17.0902038	17.06856257	15.42835601	13.8927806	14.61636594	13.88714755	14.45780404	14.64662341	14.4220496	14.35637562	-0.190113885	0.65203251
VCL	16.19414259	16.06520137	15.66938852	15.92018059	15.65791794	16.14426334	16.02050106	16.19966315	14.64809306	14.98626027	14.78106841	14.37976252	14.97922033	15.1043365	15.92965599	15.50872865	0.268011817	0.521023503
LBP	16.19396588	16.26213529	15.29033492	15.31441572	15.84691997	15.57151559	16.04716562	15.78373193	16.21909003	16.61933314	15.78579455	15.42698547	15.94953578	15.56256335	16.34290545	15.88617274	0.897435253	0.0024941
VCAM1	17.0772388	16.39723886	16.25652933	16.91057775	16.43601622	16.04458898	16.47000403	16.71439838	16.62033598	16.66189096	16.06227919	17.54725487	16.17948322	16.74261412	16.41561151	16.57428295	0.45145055	0.261509481
ORM2	18.3321333	18.98707238	18.58007348	17.89220572	19.25251299	18.21083189	18.90558304	17.99712674	16.64564081	16.62213561	16.78040912	15.9750406	16.91162668	16.31456629	17.02404719	16.63187805	0.751088456	0.031715316
ITIH2	17.29565203	16.99564595	17.7028643	16.94959893	18.12940746	18.42537798	17.37579017	17.04061311	19.61176949	19.88691023	20.55477592	19.23957694	20.82004986	20.30077076	20.5385008	20.29727382	0.618549388	0.102088772
ITIH1	16.84203132	16.41515588	17.18419057	16.31703248	17.69031173	17.59821848	16.9828184	16.49343044	18.86182759	19.21045664	19.74972612	18.58538608	20.04520775	19.30742502	19.7253672	19.49329472	0.64014524	0.087319787
PZP	10.90547185	11.22728673	11.11441237	10.61195594	11.09448538	10.91650325	10.64341596	10.91245713	14.22602849	15.49147522	14.99773975	13.77492184	14.31473888	14.29694846	14.18616611	15.52127022	0.672858098	0.067457791
C4BPB	14.07946619	13.42660899	13.6066046	13.33999564	13.89451089	14.19376506	13.4222928	13.18979333	14.06634128	14.03682721	14.53649734	13.38038354	14.25539288	13.6911863	14.33950845	13.97839738	0.018887337	0.964594664
GPX3	17.35370333	17.15330435	16.2780109	16.83631025	16.3648077	16.10139071	16.54128313	17.49492971	16.05369359	16.30821395	15.1070655	15.55866176	15.65182412	16.02009899	16.02914912	15.87082582	0.422016471	0.297649721
CPN2	15.23959652	14.94737336	14.97933077	14.91123683	15.60989851	15.62570084	15.07716597	14.891013	17.40027715	18.02579555	17.81341332	17.27528364	17.99275716	17.40786699	17.92826726	17.76067759	-0.075429775	0.859104718
IGHV1-2	12.15189966	13.27620481	12.57531463	12.76256956	12.97526309	14.31161047	12.69221105	14.35079831	11.6265037	14.0361599	12.47049578	12.77237313	12.18039989	13.9933867	12.66540085	15.06836274	0.902325504	0.002162288
TNC	15.39187354	15.18402933	15.00726021	14.69795047	15.0238818	15.25465388	14.78992799	15.36001955	15.11067739	15.86248479	14.12997155	14.55370292	14.36736367	15.1828645	15.22127289	14.8177476	0.319813226	0.439983898
AZGP1	18.73521154	18.77770115	18.84026824	17.83990949	19.24159626	18.36544498	19.00676472	18.39072956	17.96892439	17.87829151	17.48172476	16.09273688	17.39511904	17.11074193	17.62467564	17.10073802	0.783189593	0.02151547
PON1	15.6566017	15.3190291	16.35647126	15.61087443	16.81735993	16.05807954	15.92757679	15.43744071	16.36498605	16.75032654	17.594514	16.3083111	17.5591308	16.29358304	17.29736145	16.50104837	0.709723355	0.04860781
CFP	11.9411053	11.57269362	11.76212417	11.95783439	11.83056162	11.62546484	11.73164966	11.63303666	13.48907773	13.97920551	13.91597659	14.53199515	14.3415075	14.13077017	13.8625114	13.89364854	0.12605613	0.766136634
LOX	8.35168858	8.022658041	8.774073644	8.321760211	8.918791251	8.354288378	8.779097127	7.83575867	10.75333572	11.18377477	10.88086613	10.38377552	10.66502648	10.70229162	10.53945963	10.91881108	-0.462944284	0.248026767
SERPINA4	15.65831055	15.77900303	16.49417523	15.94176288	16.38273646	15.92749806	15.81519927	15.91184546	16.18634958	16.14827304	17.08878502	16.18337023	16.96620508	16.63393775	16.49917701	16.65897316	0.878372056	0.004097864
BLVRB	13.46082418	13.6366645	12.70777613	12.93468217	12.8433986	12.70706883	13.17360933	12.72659743	14.4066243	11.61949814	10.23376867	10.99123455	10.64580432	9.888388739	13.61774455	11.99667011	0.642823968	0.085580306
PRDX2	15.8220075	16.54372105	15.79980823	15.92880221	15.37283422	15.17913801	16.04554188	15.95162265	16.86069913	19.65631272	17.29428145	18.73585147	16.89271923	17.00879304	17.08777592	17.40584398	0.728320658	0.04047168
CDH5	13.98381724	14.25323261	14.20037461	14.59173121	14.36525171	14.07979922	14.18894118	14.31614406	16.67813531	17.64119567	16.80923245	17.60031152	17.18317184	16.82580171	16.98745157	16.64989498	0.65080784	0.080516108
MAN1A1	17.14257802	17.2486353	16.98325946	17.23595	16.96897762	16.63974902	16.99009646	17.44519049	14.4910609	14.72360456	13.92028144	13.6322257	14.10193911	14.25232528	14.51743229	14.27090015	0.049591709	0.907167887
THBS4	14.3757608	15.13863982	14.47399141	14.58335768	14.50822851	14.21484876	14.11583218	14.89857442	12.50174518	12.93693144	13.44368016	13.79476626	13.80314775	13.30854656	12.93808099	12.82727905	-0.098430908	0.81663066
SAA4	15.46536047	14.32260456	15.47388443	14.22592563	16.41345129	15.53410767	15.52352252	14.75854816	18.34013885	17.98135766	19.11828534	17.19895169	19.164135	18.16916889	19.12046111	18.51617777	0.782085272	0.02182635
FBN1	16.44426943	16.28247263	16.22337693	16.18322899	16.21851387	15.55868296	16.19879217	16.16662529	13.45461718	13.47144944	13.47079301	13.74420384	13.81729516	13.23006437	13.51161161	13.22956636	0.439082681	0.276415227
IGFALS	14.56870705	14.7360342	14.99139883	15.07270244	15.61305655	14.74171475	14.65296124	14.64497378	15.99004768	15.38398432	16.4095992	15.81348191	17.10288625	15.86701523	16.40343911	15.92157291	0.685052258	0.060814597
CHI3L1	18.65841728	18.31465202	17.40687721	17.92106185	18.18760257	17.84648504	17.90043609	18.84455369	14.51240567	15.1332131	13.47494785	13.30303026	13.33122648	13.28985139	14.05116279	13.45520107	0.345165059	0.402381516
SERPINF1	18.74559757	19.11869237	18.8082758	19.23013744	19.14813414	18.18889633	19.12518522	19.15519598	19.24195664	19.22354178	18.92260901	18.91010713	19.11437349	18.94363729	19.50644782	18.96031663	0.24786974	0.553929578
TALDO1	15.4909983	15.71051666	15.36584132	15.70928614	15.25059162	15.50654576	15.54445971	15.81694416	12.01416941	12.31405723	11.50153564	11.27980239	11.73021696	11.82764835	12.12844015	12.14290371	0.325444557	0.431508899
PTGDS	19.06722422	19.58387717	19.3874284	19.69505352	19.21566976	18.69838395	19.26612283	19.9709522	15.19200061	15.31403684	15.4166074	15.13118501	15.15947752	14.85161812	15.17668976	15.49796477	0.788397619	0.020086532
MCAM	16.5710585	16.97542232	16.6447007	17.32609057	16.63715609	16.09641234	16.77672512	17.07788436	10.18458924	9.080239504	9.311564693	10.23321046	8.905156601	9.565636672	9.150897749	9.254711472	0.125645786	0.76688185
BTD	15.80883561	16.14026158	16.33466277	16.39122754	16.26943914	15.99273083	16.22146203	16.38495762	14.82477595	14.7014689	14.70168369	15.09372508	13.7739238	14.20258902	14.23680987	14.47237517	0.003569252	0.993307709
AFM	17.62409278	17.62338071	18.06439946	18.08425415	18.66633116	18.1454689	17.79537568	17.59001723	13.97860027	13.54201984	14.10381123	14.03654542	14.13181152	13.75932274	13.83330775	13.92449791	0.537988851	0.169009468
MASP1	15.21600468	15.28559025	15.46433119	15.39249893	15.2008515	15.0047699	15.39016568	15.15721951	15.7188383	15.76091118	15.7595767	15.47833463	15.63826633	15.48727787	15.61569918	15.60342767	0.364820319	0.374232677
SELENOP	15.66953847	15.98270992	15.87051048	15.82527902	15.72258985	15.10090577	15.7279937	15.86796251	13.25198952	12.52584306	13.25137573	12.87599005	13.90287517	13.20241767	13.80878449	13.03035547	-0.262925358	0.52926372
LUM	16.62976531	16.88585936	16.8583912	17.20489378	16.89811121	16.96721674	16.92259632	16.904407	18.44592442	18.40013771	18.38605524	18.97388936	18.61005389	19.0661453	18.70099036	19.04674948	0.613044072	0.106066911
CRISP3	12.83510554	12.81508813	13.22572955	13.34855558	13.93219657	13.9472041	12.99092012	12.63006464	13.56191495	13.4578936	13.73979625	13.91126368	14.22518581	14.26481511	14.0136745	13.64510984	0.878270209	0.004107839
PLTP	17.20292137	16.96314302	16.77171185	17.02769235	16.69966692	16.45421055	16.8488434	17.28674094	15.96412872	16.2701492	16.12676859	16.49933684	15.92809302	15.96218396	16.06171884	15.80262335	0.002943821	0.994480368
CDH13	16.84353417	17.32432952	17.221817	17.6935562	16.4170025	16.44071685	16.71121325	17.91488607	10.95878144	11.14400785	11.69425708	11.32785113	12.03233978	10.87409688	11.77959453	10.97993062	-0.315392973	0.44668414
TPI1	15.86081663	16.39435364	16.69558892	16.92654715	16.45510853	16.27220434	16.53643575	16.90352711	11.68764567	13.25563583	12.09236311	12.50409561	12.39109383	11.83031224	12.75000415	11.985656	0.257427233	0.538224235
LYZ	16.91195695	16.86920872	15.81635648	16.28700747	16.95825667	15.74796923	16.16161885	16.26980015	16.28472186	15.58569419	14.44783822	15.3098356	15.13038916	14.89679567	16.08671744	15.03990446	0.55616865	0.152273316
B2M	18.11366088	17.897833	17.80511159	19.37254263	17.80350197	17.56108677	17.98028788	18.72697375	15.81799961	15.72217625	15.40333557	16.20749786	14.67546016	14.9921757	15.17529091	15.24591552	0.644964691	0.084204784
YWHAG	14.42692114	13.91649078	14.02239329	14.03875438	13.98342059	14.50832046	15.16963151	14.04809632	13.61117954	14.2244289	11.65830221	12.43383016	11.82978045	13.08513365	13.22187758	13.6237986	0.200147757	0.634624691
YWHAE	14.79453263	14.60837299	14.4469525	14.57395372	14.44376233	14.92701938	15.04254941	14.69567436	11.18905342	12.59540719	8.386766191	10.99603459	9.486467082	10.3707229	10.21457101	11.37873267	0.246375548	0.55639945
PPIA	16.16300429	15.96984687	15.81998018	16.16009685	15.88040743	15.9366308	16.4401104	16.13392259	13.31557801	15.24918804	11.88687034	13.48391075	12.21719302	12.08120423	12.45271507	12.99205052	0.124314588	0.769300479
FKBP1A	13.96151246	13.89746944	13.61026903	14.0920446	13.58473974	13.42921232	14.28835447	14.21156933	12.86213194	13.34288383	11.76746196	11.8880782	11.89153799	11.60824836	11.95438338	11.85945785	0.200986296	0.633176382
YWHAZ	16.39264367	16.24352041	15.9628222	16.23584882	16.01956907	16.61351327	16.95239782	16.29988432	17.31132033	17.20742745	17.52776103	16.57494146	17.3854904	17.02112488	17.10353236	17.13201598	-0.338581717	0.41200843
HBB	18.94558361	19.68780092	18.31655196	18.29053518	18.12406766	17.98934508	18.97759965	18.20817758	17.52226768	20.06594962	18.03304605	19.90770932	17.5815197	17.81190721	17.7510013	18.07590754	0.4191797	0.301253245
HBA1	17.60377326	18.25331067	16.82153642	16.94387042	16.48190659	16.47311704	17.57431592	16.8529803	18.36536499	20.61328208	18.65220526	20.17956478	18.49464557	18.40718566	18.50730332	18.70749925	0.511606239	0.194980195
GSTO1	14.02174757	13.71681622	13.52894467	13.81729479	13.34479712	13.30406769	13.91304659	14.01472849	11.90006632	12.33591176	12.10390704	12.48504096	12.0693197	12.03285439	12.35944933	12.00345107	0.103722316	0.806911002
GPLD1	13.39273606	13.47020142	13.74892242	13.72503867	13.99444128	13.70151397	13.44714283	13.73666792	17.45040833	17.29244101	18.06249491	17.1604248	18.03700741	17.43720777	17.67160363	17.43246866	0.472002559	0.237654672
BASP1	15.03448843	13.98325218	15.00853108	14.2372108	14.72397535	15.11189802	15.59675303	13.807715	10.55524809	9.607356535	9.986895963	8.142683195	9.437823271	9.822484167	10.07156905	10.37400112	0.290053789	0.48588248
IGLV3-21	13.08099593	12.85461284	12.7224751	13.30590725	12.91216694	13.69075869	12.52053326	12.8603016	16.34637169	16.36610004	15.76041276	16.28762502	15.31886114	16.95573171	16.15539958	16.011234	0.63652637	0.08970206
HSPG2	18.0335835	18.01614212	17.71223603	17.80922987	17.66855331	17.37788262	17.69160072	18.19782315	9.716625471	8.933283021	NA	8.696899247	8.949517861	8.179316614	8.94485648	8.299227627	0.315021332	0.491339559
NUCB1	16.62980885	16.66631726	16.67288778	16.86236742	16.97157711	16.129123	17.15927842	16.69944395	14.27931599	14.7748895	13.19865038	13.23533139	13.94423863	13.76219321	14.13416716	14.13293288	0.041820081	0.921678724
CFHR3	11.71295504	11.44641715	11.5875167	10.33594328	11.87708761	10.49247237	11.67389723	10.95223546	12.97020055	12.1963422	13.19325678	11.27725305	12.62416825	11.74378553	12.37017349	11.9314227	0.868208683	0.005171951
CFHR1	15.69914228	15.58979916	15.64222756	14.9118956	16.15965858	15.43985431	15.92206546	14.96407914	15.63700401	15.73357859	15.53281878	14.42796527	15.93587934	15.1094225	15.87429727	15.53027001	0.76873123	0.025808002
ITIH3	17.18035322	16.43274284	16.15436149	15.98358069	16.94048881	17.22414108	16.62655648	16.41146472	19.79733707	19.85108605	19.20256214	18.52416689	19.71306592	19.4628376	19.63392957	19.66750863	0.618244721	0.102306654
LRP1	17.38533653	17.49511954	17.21476037	17.37621946	17.19200895	16.86942601	17.28402581	17.66473336	13.77131589	13.80395703	13.77917962	13.8250323	13.52289104	13.76436166	13.84361402	13.92010179	0.48577215	0.222320917
LGALS3BP	17.60634274	17.897833	17.64939748	18.45941162	17.87963064	17.13179592	17.75234619	17.9115791	16.44006004	17.18402246	16.69198816	19.00732303	17.29101679	17.11560325	17.68650401	17.37781034	0.737731312	0.036694328
EFEMP1	18.09863593	18.47027127	18.32049878	18.51540507	18.12289886	17.72865701	18.32607024	18.40931024	15.15729077	15.44279253	15.45711276	15.99011164	15.06240254	15.2775412	15.19326465	15.37262876	0.565465956	0.144082027
FSTL1	15.56947011	15.55283193	15.27641696	15.45746046	15.5697683	14.84750078	15.4644733	15.5111188	12.89324293	12.56933633	12.16726649	12.22180569	12.22777458	12.55824014	12.65950225	12.486031	0.07867294	0.853095784
CNTN1	18.14424049	18.8676391	18.66815009	18.94161813	18.58610934	18.00549877	18.76406396	19.00937589	12.88023418	13.08852137	13.28210167	13.72783242	13.26416251	13.29242968	13.14673985	13.66702633	0.563300161	0.145967908
PTPRJ	12.00212676	12.27576221	12.22466181	12.53860301	12.58531156	12.17902315	12.23078557	12.50303939	14.44627314	14.22886987	15.33048191	15.54162304	14.59455892	15.14740222	14.44076345	15.68228987	0.424534829	0.294468213
MMRN1	12.52756446	12.87475596	11.93931999	12.53921537	12.3774087	12.19346942	11.96118853	12.52254587	8.948091816	10.5051886	10.01039516	10.19423271	10.85791168	9.304145645	10.5297112	10.99800945	0.11521987	0.785867147
SELENBP1	15.42276494	15.82165579	16.00341125	16.35342604	15.55622063	15.61045022	15.70349082	16.02395298	11.27472708	12.51984461	9.365887094	10.97516573	8.536645519	9.039247615	9.600793262	9.73697979	0.172928574	0.682165066
ART3	15.44906531	15.89713377	15.83363447	16.31313753	15.6504234	15.32090575	15.3811302	16.49977263	10.80254591	10.09234974	11.15697798	11.11164191	9.933851387	10.02081179	9.503553326	10.19008206	0.382513287	0.349676666
ALCAM	17.36732305	17.79914024	17.55788813	18.19140885	17.32673669	17.15706134	17.43887397	18.23605461	12.1307883	12.32551144	12.42757793	12.54912327	12.05373002	12.47172178	12.20603054	12.39819634	0.507348057	0.199357396
APOF	12.03417259	11.60305526	12.65982739	11.96319005	12.43342492	12.2938782	12.15464639	11.81629386	14.04222394	14.40940013	14.8453212	13.96463499	14.78489786	13.73080121	14.85782363	14.25471147	0.383468436	0.348372615
DSG2	14.52883539	14.72395386	14.86940479	15.02279806	14.9008606	14.63286364	14.68102647	15.1528477	14.82016855	14.89133275	15.23746804	15.33484716	15.29754444	14.9851096	15.14042309	15.13538244	0.717871038	0.044932342
SPARCL1	17.28227743	16.66223117	16.94826488	16.21122049	15.93619923	16.4188512	16.06388092	16.66120687	15.03660067	14.90317325	14.70416656	13.8519729	15.25261114	14.05145085	15.09185952	14.85088948	0.083454637	0.84424758
HABP2	14.73847859	15.51364178	15.33895694	14.58144781	15.1264679	15.65117974	14.36663791	15.15349145	15.5489133	15.76755251	15.87123581	15.4702406	15.96889713	15.82706805	16.01964685	15.78544322	0.192643171	0.64763113
ITIH4	18.67497211	18.23277676	18.34018989	17.9943071	18.89458299	18.48164025	18.6151512	18.05253455	21.22061277	21.34271956	20.95647837	20.25663568	21.32450863	20.74725491	21.46444516	21.00351977	0.62530971	0.097322493
GANAB	13.28239932	13.13292209	13.32538381	13.51264598	13.63674239	13.15469773	13.31889378	13.8216177	10.39771662	10.555315	10.07516541	10.65971157	10.6342242	10.84244455	10.51881084	11.01196916	0.443477534	0.271071677
LTBP2	16.95002015	17.29147092	16.58066971	16.73146408	16.76679362	16.48426876	16.96945339	16.90708163	11.6302758	11.78728031	10.74086876	10.41874714	10.65974834	10.10300711	11.03556797	10.71115197	0.862572773	0.005838298
PON3	10.56292383	10.35425131	11.2723875	10.76225487	11.33331445	10.93063151	10.6335996	10.4828722	11.4410824	11.51353704	11.91280788	11.832175	12.29899884	11.49105509	11.44280402	11.49471989	0.817531707	0.013185406
TGFBI	18.09956387	17.99508592	17.37325939	17.80532591	17.4725033	17.55291071	17.63208485	18.20535536	16.8708414	17.04533308	17.0082083	17.11458625	17.17511465	16.94521687	17.45274616	17.24231143	-0.065919697	0.876758161
ADIPOQ	12.30940413	12.1228407	12.9371488	12.87820237	12.62042177	13.00038239	12.26494555	12.2936138	12.98247888	13.15144885	14.25539264	14.11480936	13.66799968	14.05466069	13.55097587	13.42575474	0.910257043	0.001687493
ECM1	17.98875266	17.90645565	18.08138645	18.25338176	17.89431862	17.57147184	17.68885728	18.42365753	14.51626939	15.16204507	15.06030543	15.20513746	15.22016765	14.89385103	14.91940862	14.96073666	0.169073003	0.688977645
MAN2A1	15.71170478	16.07907831	15.83788027	16.13615413	15.66390822	15.53473616	15.70637103	16.34623306	13.81037509	14.37631049	13.67071047	14.01378945	13.96253138	13.738464	14.33126104	14.10181043	0.415946121	0.30538626
VASN	14.85445032	15.07703349	14.95666477	15.18385851	14.93560141	14.78555591	14.79863754	15.32410279	16.02135619	15.99194307	15.82439443	15.29909439	15.81097887	15.35452548	15.69593385	15.58328234	-0.203188419	0.629377768
PLXDC2	16.53081432	15.98346301	16.21085002	16.03612272	16.16460943	15.61953529	15.79601319	16.09685128	13.02244586	13.27788473	12.62670644	13.57225567	13.1482769	13.43222765	13.30444166	13.09486519	-0.58671753	0.126295187
PI16	15.90495662	16.18435688	15.93348138	16.27740492	15.91560037	15.5517801	15.74785998	16.34977632	12.39564434	12.51254232	12.59426677	15.24326464	14.19695223	13.26479688	12.59400555	12.01231499	0.080763508	0.849225634
ABI3BP	13.09912671	12.96768676	13.22872517	13.15249834	13.2765085	12.94650252	13.12001029	13.12525899	14.05332988	13.93923347	14.6361951	14.92382066	14.61504401	14.78642783	13.98777036	14.41020179	0.286975588	0.490733224
CD163	18.88803411	18.35494403	17.59431559	17.72094796	18.02379391	17.91363786	17.98940409	18.27036411	10.72330111	10.65810011	9.076884676	10.97673783	9.625903948	9.897675535	9.970096575	10.63619307	0.534600686	0.172233495
LILRA2	12.115839	12.32488821	11.77343401	12.45298741	12.47711311	11.99960215	12.4979901	12.31908496	9.207855506	9.510920884	NA	9.558726177	9.194322635	9.539924783	9.499651697	8.553459563	-0.007897186	0.986593739
GOLM1	15.98366732	15.99007331	15.84020599	15.74204659	15.50727331	14.88313385	15.462625	15.97744733	14.99488873	14.91060879	13.89137382	15.2113727	13.86609453	14.57239448	15.61228376	14.91510155	0.104673304	0.805166409
SNED1	14.12023501	14.03766427	14.19311458	14.02373605	14.4468072	13.68840432	14.38534695	13.87123782	9.597811514	9.733459675	8.731671086	NA	9.273662019	NA	9.68696998	9.440356718	-0.136720063	0.796197717
ROBO4	12.99370508	13.09406483	12.96262399	13.49656535	12.74319122	12.66923352	12.86718959	13.3490234	10.50758707	10.82095982	10.79271813	11.46847665	11.0607607	10.86192038	11.17302837	10.70246273	0.239351505	0.568061646
GGH	14.85465901	15.26863741	15.25864226	15.87602258	15.25682674	15.13529294	15.22909277	15.70204248	14.09272534	13.30608324	13.55296206	13.71540937	13.94033564	13.69676587	14.12072387	14.37986846	0.075054023	0.859801298
PRG4	15.0284228	15.67617941	15.29821091	14.86854129	15.20176851	15.05532893	15.26481158	15.11685995	16.7247573	17.34983231	17.32776675	16.13718841	17.49533637	16.7446749	17.7207091	16.8805272	0.722022673	0.043126273
CPB2	14.25864677	14.16235133	14.48305594	13.69928181	14.64572518	14.04699514	14.53811802	13.93606764	16.11344729	16.3640335	15.93355081	14.62264947	16.49543868	15.36059568	16.2420821	15.87736657	0.798889109	0.017391281
CNDP1	18.09643166	18.65496982	18.9511497	18.96123297	18.26057208	18.20139096	18.61493225	18.85359447	13.74481092	13.97141815	14.44587408	13.00943227	14.10834866	13.6596077	14.25519937	13.93947667	-0.008642757	0.983795638
PRAP1	12.0372228	11.8501275	12.7267911	12.32754094	12.78303348	11.94704223	12.94321839	11.7057516	15.47919552	13.91308779	14.72094392	14.45884489	14.58985192	14.37401303	14.9223622	14.50740033	0.308218435	0.45764774
PGLYRP2	15.01661422	15.22459851	15.81060734	15.30762837	15.79121445	15.21789322	15.42505295	15.32707318	14.27555743	14.64033401	15.25612571	14.39079297	15.53255526	14.43919258	15.00560812	14.55304695	0.93380093	0.000689731
OLFM1	14.44799874	14.79425992	14.98273325	15.2390158	14.87123408	14.49924105	14.62764215	15.25319874	14.69929984	13.73188542	13.61296989	13.82883559	14.24569406	13.31483052	14.78787024	14.82391736	0.023129763	0.95664716
RARRES2	15.82862451	15.80530803	15.37411948	15.80168481	16.13081583	16.11442284	16.17659144	15.76927268	14.54231465	14.50807541	14.49900955	14.1686663	14.95269881	14.69221717	15.1108963	14.62510252	0.66068392	0.074499692
DPEP2	9.806935689	10.31966857	10.3111693	10.29218844	10.58632121	9.949155943	10.08579678	10.3252414	9.715459124	9.510066763	9.17711789	10.23931984	9.777266872	10.00105187	8.824372454	9.986458086	0.069719152	0.869699583
GLIPR2	10.55894809	9.853690527	10.53384637	10.05146717	10.74007905	11.07535301	11.1234426	10.12533249	13.42188052	13.33896118	13.41299638	13.1824648	14.00540679	13.83087892	14.04928431	13.94617927	0.633892261	0.091459456
APMAP	8.610616534	8.437123324	8.69474829	7.941514731	8.956172883	8.413348723	8.391381148	8.403492167	12.69332355	13.65907645	13.52034517	12.86804151	13.43873442	12.87596037	13.05904914	13.04925022	0.447253028	0.266522387
IL1RAP	14.65574652	14.84285875	15.00490764	14.67681828	15.11479794	14.52818646	14.82096644	14.81491099	10.78094093	10.66928831	12.01600698	10.33082684	11.77095168	10.9109727	11.42668757	10.99124179	0.753057163	0.031018793
CRTAC1	17.34709661	17.85141516	17.35033627	17.75655424	17.12115416	16.85134038	17.162518	18.17063765	11.67387468	12.02456874	13.57673402	12.86325901	13.17529986	12.67129353	12.19604763	12.42521375	-0.205281857	0.625773199
ADA2	15.29842172	15.20974372	15.10119174	15.44140449	15.43786431	15.10102702	15.08818622	15.74496107	13.58670552	13.7159242	14.2354796	14.61360648	13.99238747	14.22249823	13.95671522	14.11754487	0.156919119	0.710570867
MAT2B	14.07107484	13.39571211	14.07494012	14.65474641	13.85995554	14.82681427	13.91062249	13.79109789	14.47110552	14.5519439	14.31998236	15.30187628	13.69312384	14.65443913	14.72031071	14.9992894	0.349683782	0.395830838
C1RL	15.2625841	14.88239923	15.02297836	14.85293366	15.4220796	14.73454235	15.21020062	15.00788157	15.29287255	15.36078008	15.46999406	14.87713839	15.59318285	15.08422463	15.35749607	15.13129752	0.697012024	0.054692916
FETUB	12.11404696	12.93983475	12.91210029	12.73671737	13.43019249	12.71006085	12.82807135	12.76848287	13.65008505	14.03108317	13.87521298	13.6148002	14.42081065	13.69968248	14.50468817	14.3727784	0.590487285	0.12327615
PCYOX1	11.31529095	11.64103166	11.69718441	11.57402202	11.98944558	11.61354727	11.79894597	11.5997609	14.87935708	15.02227423	15.19480951	14.4659857	15.30795092	14.5900981	15.27047792	15.10811583	0.579815135	0.131929311
GNPTG	14.35266412	14.76694623	14.46116144	14.79169755	14.59303268	13.96631186	14.33801591	14.64555963	11.24155541	11.43091276	11.45761149	11.57279914	11.42962262	11.32525499	11.95307791	11.29569624	0.053893245	0.89914566
SERPINA10	13.20571115	13.16832479	12.06520209	12.38024708	12.58130407	12.35502061	12.49243233	12.46471158	15.13837646	15.47104718	14.9577422	14.20921623	15.42891142	14.7132159	15.73487595	14.85249993	0.40884974	0.31455092
PROCR	12.98403529	13.30092103	13.11906064	14.004796	12.91573299	13.24989373	12.99426394	13.26525675	11.6935811	11.32162234	12.17202695	12.13461401	12.0435784	12.39509131	11.94086999	11.3339818	0.101036844	0.811841255
MINPP1	15.55532458	16.01356371	15.50437174	16.09792025	15.61981719	15.177989	15.61779793	16.25355906	13.22368965	13.30673918	13.4405727	14.45295267	13.4487869	13.96050746	13.70146139	13.47979246	0.074292989	0.861212367
VSIG4	17.40236331	16.75507893	15.9469552	16.17022753	15.90017135	15.75615366	16.18611422	16.72422479	17.59462246	16.8660008	14.79886011	14.80837431	14.65501515	15.34472523	15.56326995	16.13516193	0.922644339	0.001091122
FCGBP	20.26845604	19.62765043	18.91022773	18.54497094	18.78048689	19.26797171	18.8509459	19.76021434	17.9132715	18.16065676	17.64945895	17.15380701	17.18545659	17.60960944	18.01279518	17.9987441	0.674232123	0.066688807
